# Supplementary material for: Human PSCs determine the competency of cerebral organoid differentiation via FGF signaling and epigenetic mechanisms
Source: iScience. 2022 Sep 16;25(10):105140. doi: 10.1016/j.isci.2022.105140 (PMC9523398; doi:10.1016/j.isci.2022.105140)
Supplement: Table S1. Gene expression change on Day 0, related to Figure 3 [file mmc2.xlsx]

## Sheet: Sheet1
Table S1: Gene expression change on Day 0, Related to Figure 3
Gene	baseMean	log2FoldChange [PD17/FF]	lfcSE	stat	pvalue	p.adjust
DLK1	1471.35	7.13203	0.248527	28.6972	4.13465e-181	8.55045e-177
GREB1L	1972.51	3.78401	0.173652	21.7907	2.83968e-105	2.93623e-101
LHX5	2021.14	5.07416	0.24803	20.4579	5.1125e-93	3.52422e-89
FLRT3	378.935	4.55284	0.257061	17.7111	3.44122e-70	1.77911e-66
CHGA	1083.18	-2.50998	0.155128	-16.18	6.97459e-59	2.88469e-55
STOM	1424.17	1.90465	0.121226	15.7116	1.26044e-55	4.34433e-52
PDZD4	2300.98	-2.0982	0.134624	-15.5857	9.11311e-55	2.69227e-51
LMO1	418.298	6.08414	0.390888	15.5649	1.25996e-54	3.25699e-51
TNFRSF19	456.858	3.27514	0.21104	15.5191	2.57811e-54	5.92392e-51
SHISA2	2212.19	3.20289	0.206897	15.4806	4.69042e-54	9.69979e-51
FZD5	4409.24	1.79556	0.118378	15.1679	5.76634e-52	1.08407e-48
ENST00000665299.1	929.303	-1.88414	0.126217	-14.9277	2.17495e-50	3.74816e-47
AK4	1476.58	-3.49687	0.239779	-14.5837	3.56552e-48	5.67192e-45
SIX3	315.348	5.85585	0.404182	14.4881	1.44023e-47	2.12743e-44
PKDCC	6627.34	2.62982	0.182865	14.3812	6.79041e-47	9.36171e-44
FGFR3	2920.61	2.19274	0.15289	14.3419	1.197e-46	1.54713e-43
ADCY2	1655.59	-2.52813	0.177984	-14.2043	8.62051e-46	1.04866e-42
NTS	160.108	-4.8203	0.342273	-14.0832	4.8165e-45	5.53362e-42
LHX5-AS1	325.074	5.75085	0.408703	14.071	5.72862e-45	6.23515e-42
THY1	3877.5	-1.62212	0.116304	-13.9473	3.26778e-44	3.37889e-41
NPTX1	5441.8	-2.87417	0.207652	-13.8413	1.43559e-43	1.41371e-40
NNAT	2059.57	2.61972	0.189588	13.818	1.98631e-43	1.86713e-40
DPYSL5	1427.71	2.18983	0.159614	13.7195	7.75959e-43	6.97689e-40
HEY2	314.584	-2.46856	0.182627	-13.5169	1.24284e-41	1.07092e-38
FEZF1	1095.84	3.96351	0.296112	13.3852	7.38006e-41	6.10479e-38
DUSP6	1229.62	-3.15201	0.242316	-13.0078	1.10421e-38	8.78268e-36
EPHA4	1587.65	2.35292	0.18147	12.9659	1.90935e-38	1.46242e-35
PHLDA1	2142.98	-1.77372	0.140539	-12.6208	1.62115e-36	1.19733e-33
MYO3B	128.663	3.60982	0.286233	12.6115	1.82548e-36	1.30176e-33
ETV4	1112.67	-1.757	0.143442	-12.2488	1.70402e-34	1.13675e-31
LINC00678	1788.99	-1.30551	0.106568	-12.2504	1.67079e-34	1.13675e-31
SOX21	1882.52	2.09291	0.171606	12.196	3.2633e-34	2.10891e-31
SCUBE3	339.563	2.43952	0.2012	12.1249	7.79912e-34	4.88745e-31
TTN	155.126	-3.86855	0.32335	-11.964	5.48737e-33	3.33761e-30
NCAN	428.398	1.82891	0.153173	11.9401	7.30922e-33	4.3187e-30
ETV5	585.89	-2.18807	0.184378	-11.8673	1.74983e-32	1.00518e-29
TENM4	907.964	2.53087	0.214534	11.797	4.04243e-32	2.25939e-29
ENST00000632517.1	218.944	2.35211	0.200399	11.7371	8.2236e-32	4.47537e-29
SFRP2	6500.37	-1.44951	0.123667	-11.7211	9.94065e-32	5.27109e-29
HTR7	986.256	-1.73417	0.148077	-11.7113	1.11519e-31	5.76552e-29
FEZF1-AS1	337.64	4.7042	0.402782	11.6793	1.62685e-31	8.20568e-29
CDH6	643.855	3.67024	0.315281	11.6412	2.54489e-31	1.25306e-28
PRTG	1653.53	1.77613	0.152796	11.6242	3.1056e-31	1.49358e-28
FRZB	386.475	2.88889	0.248582	11.6215	3.20519e-31	1.50644e-28
EDN1	131.28	3.20647	0.278098	11.53	9.31555e-31	4.28101e-28
LIX1	206.185	4.24893	0.372478	11.4072	3.84995e-30	1.71969e-27
CYP26A1	1712.31	3.11796	0.273364	11.4059	3.90839e-30	1.71969e-27
LIMCH1	257.379	2.12864	0.188304	11.3043	1.24984e-29	5.38471e-27
TFAP2A	159.868	6.26724	0.557304	11.2456	2.43315e-29	1.02689e-26
ARMH4	1103.59	1.63112	0.145931	11.1773	5.26421e-29	2.17728e-26
C1orf21	3203.72	1.15982	0.10414	11.1371	8.27486e-29	3.35538e-26
HESX1	471.555	2.40679	0.216592	11.1121	1.09576e-28	4.35774e-26
TRPC4	657.887	2.22199	0.200257	11.0957	1.3168e-28	5.138e-26
CXCL5	179.64	-2.68212	0.244086	-10.9884	4.34325e-28	1.6633e-25
NFE2L3	1885.44	-1.68668	0.153562	-10.9837	4.57901e-28	1.72171e-25
STC1	1291.58	-1.85369	0.17025	-10.888	1.3143e-27	4.85354e-25
SOAT1	525.149	2.53061	0.235582	10.742	6.46632e-27	2.34602e-24
ENST00000262354.5	102.901	-3.76628	0.350981	-10.7307	7.30281e-27	2.5597e-24
HMX3	91.5737	3.98359	0.371201	10.7316	7.23118e-27	2.5597e-24
ANK2	2241.58	1.38569	0.129227	10.7229	7.94809e-27	2.73944e-24
COL13A1	358.222	2.16375	0.20285	10.6668	1.45579e-26	4.93538e-24
ENST00000654898.1	80.2869	-4.61653	0.442325	-10.4369	1.68129e-25	5.60793e-23
B3GNT7	1276.48	-1.28796	0.123457	-10.4324	1.76323e-25	5.78787e-23
TMEM59L	262.717	-1.97266	0.189163	-10.4283	1.84132e-25	5.94975e-23
FZD8	751.346	1.69614	0.163023	10.4043	2.37034e-25	7.54134e-23
CAPN6	1230.58	1.67518	0.162086	10.3351	4.8889e-25	1.53186e-22
OTX2	5549.35	1.59671	0.154977	10.3028	6.84052e-25	2.11137e-22
EPHB2	1686.86	1.21091	0.118085	10.2546	1.12847e-24	3.43187e-22
STMN2	158.901	3.07577	0.301739	10.1935	2.12029e-24	6.35473e-22
CDH2	2168.08	1.29525	0.127494	10.1593	3.01294e-24	8.77571e-22
PCDH8	252.149	2.2804	0.224458	10.1596	3.00355e-24	8.77571e-22
EFNA5	793.868	1.50382	0.149058	10.0888	6.19327e-24	1.77885e-21
MACROH2A1	1944.05	-1.21703	0.120801	-10.0747	7.15078e-24	2.02573e-21
ID4	917.769	2.29913	0.232331	9.89592	4.33586e-23	1.2117e-20
S100A11	1164.28	-1.64393	0.166827	-9.85409	6.58089e-23	1.81457e-20
FGFBP3	2607.38	1.1665	0.118475	9.846	7.13243e-23	1.94077e-20
KDR	1643.35	-1.73054	0.179341	-9.64947	4.94118e-22	1.32706e-19
ARL4C	1431.4	1.53113	0.158824	9.64038	5.39871e-22	1.43135e-19
PCDH7	969.992	1.88703	0.196289	9.61353	7.01001e-22	1.83503e-19
SH3BP4	3698.52	1.08538	0.11298	9.60682	7.48269e-22	1.93428e-19
FOXD3-AS1	729.02	-1.56673	0.1637	-9.57071	1.06179e-21	2.71084e-19
THRB	464.879	1.93166	0.202349	9.54619	1.3456e-21	3.39353e-19
VGF	100.444	-3.56239	0.374579	-9.51038	1.89963e-21	4.73306e-19
PCDH17	67.0588	4.23771	0.446202	9.49729	2.15422e-21	5.30349e-19
PPP1R1B	892.214	1.96042	0.20789	9.43007	4.09831e-21	9.97095e-19
PAMR1	659.95	1.92799	0.207359	9.29785	1.43318e-20	3.44629e-18
CITED2	4165.41	1.48458	0.15993	9.2827	1.65243e-20	3.92785e-18
TSHZ3	368.705	-2.07241	0.225384	-9.19498	3.75054e-20	8.81378e-18
LINC02700	120.7	-3.35689	0.367267	-9.14019	6.23415e-20	1.44856e-17
PCDH18	6184.95	1.22754	0.134547	9.12357	7.26918e-20	1.6703e-17
LCK	979.682	-1.08014	0.120778	-8.94317	3.78167e-19	8.59395e-17
POU3F1	936.344	1.71603	0.192724	8.90407	5.38352e-19	1.21012e-16
BAHCC1	87.1866	3.46577	0.390504	8.87514	6.9847e-19	1.55316e-16
FGF13	1202.45	-1.11105	0.127114	-8.74063	2.31816e-18	5.09994e-16
GPC3	9676.23	1.4627	0.168039	8.70452	3.18917e-18	6.74555e-16
LUZP2	248.13	2.6375	0.302899	8.70752	3.1059e-18	6.74555e-16
SDK2	2011.43	1.66805	0.191601	8.70589	3.15097e-18	6.74555e-16
SLC2A3	10577.2	-1.29665	0.148967	-8.70426	3.19663e-18	6.74555e-16
CD9	1276.99	-1.13855	0.131177	-8.67946	3.97657e-18	8.3066e-16
WFIKKN2	229.48	2.49849	0.287958	8.67658	4.07857e-18	8.43448e-16
BGN	119.458	-2.20985	0.255986	-8.63271	5.99144e-18	1.21277e-15
FIGNL2	1198.84	1.34994	0.156361	8.63346	5.95232e-18	1.21277e-15
EPHA2	335.351	-1.36756	0.158433	-8.63178	6.04042e-18	1.21277e-15
MIR4435-2HG	67.39	-3.4516	0.400604	-8.61599	6.934e-18	1.3788e-15
ASPH	4150.8	0.930715	0.108218	8.60036	7.94634e-18	1.56505e-15
GRIN2D	420.036	-1.47048	0.171087	-8.5949	8.33397e-18	1.62591e-15
COCH	648.376	1.28339	0.149488	8.58523	9.06588e-18	1.75217e-15
TRIM24	11047.6	0.922196	0.107612	8.56967	1.0378e-17	1.9872e-15
KCNN2	1208.79	1.64906	0.192783	8.55396	1.18933e-17	2.25646e-15
CRLF1	87.212	-2.87185	0.336207	-8.54191	1.32017e-17	2.48191e-15
FEZ1	2998.1	1.38406	0.162204	8.53284	1.42795e-17	2.66037e-15
IRX5	91.4411	2.75929	0.323545	8.5283	1.48518e-17	2.74227e-15
ARHGEF35-AS1	518.95	-1.3646	0.160172	-8.5196	1.60111e-17	2.93017e-15
APOBEC3B	438.68	-1.42869	0.168561	-8.47579	2.33498e-17	4.19891e-15
SPATS2L	1250.15	-1.09064	0.128674	-8.47601	2.33057e-17	4.19891e-15
CRB2	743.073	1.29273	0.152831	8.45856	2.70693e-17	4.8258e-15
WLS	290.315	2.821	0.335072	8.41909	3.79406e-17	6.70608e-15
GNA14	97.0946	-2.55785	0.304264	-8.40669	4.21753e-17	7.3914e-15
METTL7A	134.75	-2.57086	0.306553	-8.38635	5.01458e-17	8.643e-15
CDH9	215.602	2.8794	0.343344	8.38634	5.01528e-17	8.643e-15
RHBDL3	1222.44	1.39796	0.166732	8.38446	5.09595e-17	8.70945e-15
POU3F4	215.938	-1.85017	0.222639	-8.31017	9.55688e-17	1.61997e-14
CYTOR	61.0029	-3.02186	0.36383	-8.30569	9.92431e-17	1.66858e-14
MTCL1	2031.85	1.17431	0.141828	8.27979	1.23393e-16	2.05788e-14
EMX1	63.2468	-4.34855	0.528448	-8.22891	1.88931e-16	3.12568e-14
CSRP1	357.149	-1.45439	0.177778	-8.1809	2.81722e-16	4.62382e-14
CBLN1	232.073	2.58919	0.316728	8.17482	2.96314e-16	4.82503e-14
IER3	204.495	-1.56544	0.191895	-8.15778	3.41235e-16	5.51308e-14
KCNG3	425.32	1.70881	0.210484	8.1185	4.71962e-16	7.56603e-14
SULF1	239.13	-2.65858	0.328023	-8.10488	5.27994e-16	8.39917e-14
IFITM2	1884.8	-1.22464	0.151239	-8.0974	5.61485e-16	8.86374e-14
ZNF385B	204.61	2.0823	0.257808	8.07691	6.64283e-16	1.04071e-13
SPTBN2	2964.34	1.47576	0.183311	8.05059	8.23947e-16	1.28115e-13
NEFM	611.236	-1.12551	0.140045	-8.03672	9.22716e-16	1.42401e-13
CNTNAP2	6825.67	1.14391	0.142663	8.01825	1.07264e-15	1.64313e-13
PIK3R3	920.601	1.20525	0.150799	7.9924	1.32338e-15	2.01232e-13
MICAL1	2471.95	1.16643	0.147592	7.90305	2.72167e-15	4.10834e-13
EFNB1	1156.69	1.48939	0.188486	7.90188	2.74723e-15	4.11686e-13
PDGFB	55.4669	-3.76006	0.479515	-7.8414	4.45568e-15	6.62903e-13
APLN	128.153	-2.82879	0.36221	-7.80981	5.72747e-15	8.46029e-13
COL9A2	267.128	1.57965	0.202472	7.80182	6.10214e-15	8.94981e-13
NPR1	242.341	-1.68687	0.216344	-7.79719	6.32998e-15	9.21859e-13
DPYSL3	44469.6	0.712287	0.0914136	7.79192	6.60005e-15	9.54468e-13
BARHL1	70.3456	9.54851	1.22841	7.77306	7.6615e-15	1.10028e-12
TMEM88	98.0026	2.29412	0.2953	7.7688	7.92349e-15	1.13005e-12
SPTSSB	273.592	-2.06624	0.266602	-7.75029	9.16818e-15	1.29862e-12
HTR2C	110.858	-2.05949	0.265781	-7.74883	9.27439e-15	1.30472e-12
TDGF1	14380.4	-1.23295	0.159207	-7.74434	9.60785e-15	1.3425e-12
PNPLA3	599.093	1.39911	0.180981	7.73068	1.0697e-14	1.48466e-12
CNKSR2	1427.99	1.19703	0.155915	7.67745	1.62289e-14	2.23742e-12
IGDCC3	1583.34	-0.928698	0.121196	-7.66278	1.81949e-14	2.49186e-12
ENST00000507887.5	121.136	-1.94427	0.254258	-7.64683	2.05996e-14	2.80263e-12
SPP1	247.106	-1.51211	0.197898	-7.64088	2.15736e-14	2.91597e-12
APC2	443.045	2.51389	0.329281	7.63446	2.26764e-14	3.04511e-12
LITAF	7934.35	1.16052	0.152678	7.6011	2.9362e-14	3.91745e-12
CACHD1	5718.07	0.892087	0.117446	7.59573	3.06058e-14	4.05722e-12
TNIK	656.651	-1.85588	0.244867	-7.57912	3.47905e-14	4.56316e-12
C6orf141	464.344	2.0854	0.27516	7.57885	3.48636e-14	4.56316e-12
CELSR2	3232.36	0.825197	0.108976	7.57227	3.66765e-14	4.74961e-12
IL17RD	837.679	-1.64172	0.216814	-7.57202	3.67475e-14	4.74961e-12
VIM	3367.72	0.870748	0.115129	7.56324	3.93138e-14	5.04975e-12
RNF152	136.609	1.98961	0.263475	7.55141	4.30579e-14	5.49652e-12
ENST00000618966.1	8743.14	-0.822607	0.108961	-7.54954	4.36813e-14	5.54189e-12
SPRY4	1377.23	-2.30145	0.305443	-7.53479	4.89127e-14	6.16777e-12
SGK1	603.182	-1.33716	0.178636	-7.48539	7.13325e-14	8.94034e-12
P3H2	1506.91	-1.30434	0.174322	-7.48238	7.29911e-14	9.09311e-12
RBM24	135.759	1.96078	0.262387	7.47285	7.84741e-14	9.71763e-12
VWF	243.818	3.30466	0.445056	7.42525	1.12567e-13	1.38564e-11
CALB1	625.482	-1.16408	0.156902	-7.41914	1.17883e-13	1.44249e-11
ATP2B4	2109.02	0.889716	0.120744	7.36863	1.72384e-13	2.097e-11
TAGLN	1376.25	-1.05693	0.144103	-7.33454	2.22477e-13	2.69054e-11
GAS6	1438.29	-1.23491	0.168477	-7.32982	2.30465e-13	2.77094e-11
PLEKHB1	1240.94	1.17133	0.159933	7.32385	2.40955e-13	2.88032e-11
GRIA4	175.469	-2.51219	0.343067	-7.32272	2.42988e-13	2.88793e-11
MAPK10	373.079	1.25058	0.17083	7.32064	2.46794e-13	2.9164e-11
VPS37B	864.819	1.09835	0.150095	7.31768	2.52297e-13	2.96449e-11
LINC01833	103.77	4.20757	0.5754	7.31243	2.62358e-13	3.06529e-11
GCNT2	1800.03	-0.981939	0.134397	-7.30626	2.74685e-13	3.17345e-11
AASS	10882.3	1.10799	0.151647	7.30636	2.74482e-13	3.17345e-11
DYSF	390.946	-1.27632	0.174729	-7.30459	2.78113e-13	3.19521e-11
SMAD6	164.561	1.98192	0.271555	7.29839	2.91234e-13	3.32747e-11
LMO3	56.9724	-3.77364	0.517257	-7.29548	2.97601e-13	3.38153e-11
FOXJ1	86.2415	-2.63208	0.362652	-7.25786	3.93264e-13	4.4441e-11
EML1	1170.61	0.944013	0.130182	7.25146	4.12308e-13	4.63398e-11
PKNOX2	281.524	1.22134	0.169075	7.22369	5.05959e-13	5.6558e-11
TTC9	1164.34	-1.11312	0.154357	-7.21133	5.54083e-13	6.16044e-11
ENST00000451350.2	990.916	-1.38129	0.192132	-7.18929	6.51311e-13	7.20274e-11
SHISA3	611.961	2.05073	0.285712	7.17762	7.09357e-13	7.76164e-11
ADCY6	1446.49	0.823491	0.114728	7.17778	7.08506e-13	7.76164e-11
FST	1067.4	1.58542	0.221288	7.16451	7.80635e-13	8.4966e-11
PIK3CD	1028.42	-0.833632	0.116592	-7.14998	8.67889e-13	9.39683e-11
MX1	304.878	-1.18805	0.166535	-7.13391	9.75564e-13	1.05076e-10
ANP32B	2500.13	-0.864635	0.121429	-7.1205	1.07539e-12	1.15228e-10
TGFB2	169.232	2.6342	0.370494	7.10998	1.16061e-12	1.23718e-10
ANKRD1	44.0727	4.85782	0.685356	7.08802	1.3604e-12	1.44272e-10
EMSLR	820.425	-0.991337	0.139986	-7.08171	1.42387e-12	1.50233e-10
SORCS2	157.818	1.94549	0.275514	7.06131	1.64938e-12	1.73143e-10
PKM	22744.5	-1.01245	0.14373	-7.04411	1.86654e-12	1.9495e-10
PAX6	40.3525	4.45687	0.635784	7.01004	2.38256e-12	2.47595e-10
CNTNAP3	540.729	1.3811	0.197942	6.97734	3.00831e-12	3.11059e-10
COL5A2	525.255	-1.33097	0.190893	-6.97233	3.11742e-12	3.20738e-10
MSI1	2049.59	0.776884	0.111809	6.9483	3.69707e-12	3.78492e-10
NEBL	910.259	1.52574	0.220101	6.932	4.14933e-12	4.22701e-10
LMO7	535.515	-1.30517	0.188787	-6.91347	4.72934e-12	4.79425e-10
SESN3	4158.01	0.997565	0.144322	6.91209	4.7755e-12	4.81743e-10
ADAMTS8	245.633	-1.46411	0.212621	-6.88602	5.73753e-12	5.75981e-10
RAB17	696.079	-1.24551	0.182179	-6.83674	8.10164e-12	8.09381e-10
ENST00000661065.1	34.8203	-8.55187	1.25507	-6.81383	9.50349e-12	9.44866e-10
L1CAM	816.234	-1.3439	0.197414	-6.80751	9.93005e-12	9.82553e-10
ZNF521	814.013	0.996491	0.146975	6.78	1.20174e-11	1.18343e-09
PLCL2	1406.87	0.809499	0.119806	6.75677	1.41098e-11	1.38289e-09
IRX1	239.294	2.09295	0.309804	6.75573	1.42117e-11	1.38631e-09
ZFP36L2	2824.66	0.97123	0.143982	6.74549	1.52511e-11	1.48072e-09
IQSEC3	109.623	-1.72244	0.255901	-6.73089	1.68633e-11	1.62959e-09
ADA	396.293	-1.04369	0.155199	-6.72487	1.75751e-11	1.69048e-09
RHOH	104.446	-2.11695	0.315136	-6.71756	1.84792e-11	1.76922e-09
RASGRP2	269.474	-1.18651	0.176823	-6.71013	1.94452e-11	1.85312e-09
OLFML3	4321.17	0.927243	0.138337	6.70278	2.04487e-11	1.93981e-09
DACT1	62.2623	-3.0474	0.455391	-6.69183	2.20394e-11	2.08117e-09
SEPHS1	10712.7	-0.941627	0.141072	-6.6748	2.47563e-11	2.32709e-09
EFNB2	564.999	-1.09102	0.163571	-6.67002	2.55774e-11	2.3934e-09
DLX5	47.1745	6.37948	0.958058	6.65876	2.76147e-11	2.5724e-09
CACNB3	583.468	1.05112	0.157905	6.65667	2.80101e-11	2.59752e-09
LRP2	418.54	1.88352	0.283033	6.65477	2.83739e-11	2.61952e-09
RTN4RL1	44.2642	3.91346	0.590102	6.63184	3.31523e-11	3.04707e-09
CCDC177	211.07	1.46726	0.222255	6.60172	4.06421e-11	3.71893e-09
ERVH48-1	49.8511	-2.51331	0.380821	-6.59973	4.11909e-11	3.75255e-09
CARD11	878.623	-0.822852	0.124755	-6.59573	4.23172e-11	3.83825e-09
KLHL4	958.908	-1.84979	0.280755	-6.58864	4.43868e-11	4.00838e-09
DMBX1	268.179	4.98371	0.756889	6.58447	4.56508e-11	4.10461e-09
CUZD1	1938.21	-0.998784	0.152558	-6.54691	5.87397e-11	5.2586e-09
JAK1	634.162	-0.828715	0.12699	-6.52583	6.76243e-11	6.02789e-09
ALCAM	1637.58	0.855917	0.131255	6.52103	6.98267e-11	6.19749e-09
SEPTIN5	74.9977	-2.06681	0.317134	-6.51717	7.16459e-11	6.33178e-09
LIN7A	1110.56	1.12523	0.173154	6.49844	8.11589e-11	7.14198e-09
EFEMP1	561.285	-0.95409	0.147	-6.49042	8.55991e-11	7.5008e-09
GATA3	35.5671	5.56062	0.857734	6.48291	8.99681e-11	7.85038e-09
RND3	561.939	-1.45198	0.224077	-6.47983	9.18267e-11	7.97542e-09
VAMP8	218.925	-1.48602	0.22935	-6.47926	9.21724e-11	7.97542e-09
RASL11B	1006.52	-0.919085	0.141931	-6.4756	9.44371e-11	8.13733e-09
PRDM14	1595.13	0.922262	0.142636	6.46585	1.0073e-10	8.64358e-09
BMP2	331.183	1.40344	0.218704	6.41706	1.38927e-10	1.18719e-08
LPAR1	126.558	1.53597	0.239469	6.41406	1.41693e-10	1.20585e-08
ENST00000588548.1	87.5381	-2.24186	0.350396	-6.39807	1.57349e-10	1.3336e-08
FAM71F1	181.108	1.57386	0.246675	6.38029	1.76753e-10	1.49194e-08
MAP6	106.121	1.92642	0.302068	6.37745	1.80057e-10	1.51365e-08
ENST00000641049.1	26.9271	8.208	1.28864	6.36953	1.8961e-10	1.5875e-08
GSTT2B	125.329	-1.58293	0.248618	-6.36693	1.92845e-10	1.60808e-08
LINC01405	247.951	-1.30169	0.204584	-6.36261	1.98354e-10	1.64738e-08
ADM	973.19	-1.73428	0.272752	-6.35843	2.03821e-10	1.68601e-08
FMN1	278.743	1.85556	0.292429	6.34532	2.21956e-10	1.82871e-08
FOXD3	226.909	-1.48357	0.233913	-6.34241	2.26199e-10	1.85627e-08
SOX15	102.721	1.90601	0.301168	6.32875	2.47158e-10	2.02025e-08
CCKBR	797.297	1.35461	0.214318	6.32056	2.60611e-10	2.12183e-08
ZDHHC22	446.936	-1.41717	0.225007	-6.29836	3.00806e-10	2.43948e-08
CTSK	90.3099	-2.09307	0.332362	-6.29756	3.02377e-10	2.44264e-08
RIMKLA	321.061	-1.29314	0.205402	-6.29563	3.06154e-10	2.46353e-08
LDHA	12238	-1.0002	0.159088	-6.28706	3.2353e-10	2.59326e-08
AKAP7	319.941	-1.19341	0.189995	-6.28125	3.35854e-10	2.67133e-08
CTNND2	855.317	0.880253	0.140139	6.2813	3.35758e-10	2.67133e-08
LEFTY1	88.5384	-2.28302	0.363977	-6.27242	3.55472e-10	2.81654e-08
RTL1	24.0593	7.97126	1.27263	6.2636	3.762e-10	2.96939e-08
BCHE	93.1956	-1.72587	0.275801	-6.25767	3.90778e-10	3.07273e-08
COL1A1	6354.35	-0.97805	0.156432	-6.25224	4.04612e-10	3.16946e-08
GRAMD1B	976.371	0.966667	0.154698	6.24872	4.13826e-10	3.2294e-08
HLA-DPB2	332.402	-1.11971	0.179284	-6.24543	4.22622e-10	3.28565e-08
CLIP2	1714.07	-0.889028	0.14237	-6.2445	4.25159e-10	3.29299e-08
ABHD12B	184.197	-1.34716	0.216391	-6.22559	4.79748e-10	3.70194e-08
HES3	974.801	1.19314	0.192071	6.21196	5.23271e-10	4.02277e-08
CYB5A	1006.04	-0.892885	0.14397	-6.20187	5.57958e-10	4.27354e-08
PRR14L	3940.61	0.744705	0.120458	6.18228	6.31824e-10	4.82145e-08
PDK1	923.585	-0.956731	0.154908	-6.17613	6.56905e-10	4.99441e-08
P2RY1	447.004	-1.58341	0.256513	-6.17285	6.70693e-10	5.08056e-08
CDKN1C	675.192	1.11337	0.180666	6.16258	7.15693e-10	5.40166e-08
EFR3B	760.797	0.80499	0.130748	6.1568	7.42277e-10	5.58192e-08
MED13L	2286.53	1.06295	0.172896	6.14791	7.85095e-10	5.88253e-08
CLIP3	1866.61	0.881585	0.143643	6.13731	8.39279e-10	6.26581e-08
CCDC160	332.492	1.10627	0.18052	6.12823	8.8861e-10	6.61023e-08
SHC2	378.108	1.56419	0.255476	6.12264	9.20368e-10	6.81042e-08
CTIF	757.439	1.24057	0.202629	6.12234	9.22106e-10	6.81042e-08
LRRC2	201.476	-1.61175	0.264321	-6.0977	1.07608e-09	7.91937e-08
EPHA7	403.13	1.05304	0.172835	6.09272	1.11005e-09	8.14037e-08
ENST00000591299.1	545.468	-1.11831	0.183664	-6.0889	1.13689e-09	8.27845e-08
BHLHE40	62.6641	-2.33981	0.384265	-6.08904	1.13588e-09	8.27845e-08
HAS3	698.641	-1.03008	0.169937	-6.06156	1.3481e-09	9.78201e-08
PLS3	15074.7	0.615175	0.101665	6.05101	1.43942e-09	1.03718e-07
FBXO10	910.369	0.728	0.120309	6.05109	1.43871e-09	1.03718e-07
SGMS2	89.1056	2.33518	0.386382	6.04371	1.50609e-09	1.08146e-07
TMEM63A	491.642	-1.1417	0.189232	-6.03336	1.60581e-09	1.14907e-07
EDNRB	92.5833	-1.88465	0.31283	-6.02453	1.69606e-09	1.20947e-07
LGR4	5824.2	0.815273	0.135544	6.01482	1.80084e-09	1.27977e-07
LMX1B	42.574	3.32936	0.554079	6.00883	1.86871e-09	1.32346e-07
RAX	23.9899	4.08176	0.68084	5.99519	2.0325e-09	1.43454e-07
RIMS4	3692.64	0.672529	0.113181	5.94208	2.8143e-09	1.97958e-07
PTPRZ1	7046.94	-0.858575	0.144607	-5.93728	2.8979e-09	2.03148e-07
TRIB2	1104.07	-0.952398	0.160637	-5.92888	3.05016e-09	2.13099e-07
ADCY5	640.979	-1.45815	0.246293	-5.92037	3.21217e-09	2.23662e-07
KCNJ6	118.218	2.05399	0.346979	5.91964	3.22647e-09	2.23904e-07
SYT6	2665.51	0.809406	0.136904	5.91221	3.37557e-09	2.33468e-07
LMX1A	24.7485	5.68859	0.962951	5.90746	3.47428e-09	2.39493e-07
MEST	6218.49	0.720727	0.122108	5.90236	3.58329e-09	2.46188e-07
MMP9	78.9574	-2.08182	0.352761	-5.90151	3.602e-09	2.46654e-07
BRINP1	488.538	-1.03289	0.175382	-5.88939	3.87628e-09	2.64559e-07
MCC	596.217	1.26252	0.214414	5.88825	3.90306e-09	2.65511e-07
RPH3A	55.6868	2.11621	0.359667	5.8838	4.00952e-09	2.71859e-07
MTA3	5954.49	0.734976	0.125141	5.87317	4.27552e-09	2.88947e-07
GALNT12	866.492	0.697233	0.118843	5.86685	4.44152e-09	2.99009e-07
SLC39A8	197.577	-1.674	0.285354	-5.86641	4.45333e-09	2.99009e-07
TFPI2	76.3586	-1.77575	0.303621	-5.8486	4.95739e-09	3.31776e-07
NPTXR	748.728	0.82307	0.140878	5.84244	5.14402e-09	3.43156e-07
FOXL2NB	27.9964	-4.36577	0.748153	-5.8354	5.36627e-09	3.56831e-07
CPNE2	470.82	-1.2073	0.206953	-5.83367	5.42213e-09	3.5939e-07
CLCN2	459.238	0.862178	0.148047	5.82369	5.75628e-09	3.80319e-07
GAL	541.782	-1.0246	0.176139	-5.81703	5.99026e-09	3.94518e-07
PRKCH	247.766	-1.48005	0.254702	-5.8109	6.2137e-09	4.07934e-07
FAR2	709.028	-0.939454	0.162756	-5.77217	7.82592e-09	5.12152e-07
DUSP5	289.524	-1.14862	0.199169	-5.76705	8.06701e-09	5.26071e-07
ANK1	157.941	-1.57524	0.273168	-5.76658	8.08949e-09	5.26071e-07
TRIML2	177.024	-1.34533	0.233666	-5.7575	8.53668e-09	5.53412e-07
ONECUT1	30.6306	-3.65153	0.634954	-5.75085	8.87953e-09	5.7384e-07
CAMK2N1	197.074	-1.28757	0.224001	-5.74806	9.02736e-09	5.81575e-07
PLA2G4C	150.285	-1.28156	0.223448	-5.73539	9.72906e-09	6.24836e-07
PRSS23	389.38	1.15098	0.201091	5.72368	1.04244e-08	6.67417e-07
PLCH1	1247.71	1.00013	0.174762	5.72279	1.04787e-08	6.68826e-07
TRBC2	102.318	-1.68177	0.294018	-5.71996	1.06552e-08	6.78e-07
CACNA1G	282.104	1.03372	0.18101	5.71084	1.12423e-08	7.13163e-07
SSC5D	154.342	1.291	0.227164	5.68314	1.32241e-08	8.36315e-07
PTH1R	29.3484	3.51857	0.620256	5.67277	1.40503e-08	8.85857e-07
KCTD15	1619.54	0.816789	0.144199	5.66433	1.476e-08	9.27773e-07
HK1	5446.93	-0.616297	0.108923	-5.65808	1.53078e-08	9.59289e-07
NACAD	461.352	0.934205	0.165672	5.63887	1.71172e-08	1.06944e-06
RBM47	1226.64	-1.29324	0.229578	-5.63313	1.76969e-08	1.10232e-06
IRX3	142.628	1.76782	0.314055	5.62902	1.81234e-08	1.1255e-06
PLEKHF1	142.722	-1.23461	0.219367	-5.62808	1.82226e-08	1.12828e-06
DMD	841.917	1.28008	0.227876	5.61746	1.93789e-08	1.19629e-06
IL13RA1	648.909	-0.954046	0.170068	-5.60978	2.02579e-08	1.24408e-06
BCORL1	790.245	1.17156	0.208847	5.60965	2.02734e-08	1.24408e-06
IRX2	2810.77	0.796108	0.141967	5.60771	2.0502e-08	1.25438e-06
EFS	1659.23	0.675855	0.120867	5.5917	2.24854e-08	1.37168e-06
IGFBP3	572.142	1.00789	0.180438	5.5858	2.32628e-08	1.41493e-06
CEND1	128.619	1.36895	0.245583	5.57427	2.48563e-08	1.50741e-06
THBS2	380.971	-1.11377	0.199954	-5.57014	2.54529e-08	1.53908e-06
SDHA	2233	-0.630362	0.113186	-5.56927	2.55802e-08	1.54227e-06
CRABP2	5721.61	1.13812	0.20451	5.56511	2.61991e-08	1.575e-06
GAD1	39.3017	2.5822	0.464221	5.56243	2.66044e-08	1.59472e-06
ZEB2	51.2273	2.56705	0.461861	5.55805	2.72801e-08	1.6305e-06
HHIP	108.978	3.12936	0.563855	5.54993	2.85784e-08	1.70317e-06
MOB3B	1251.36	-0.85287	0.15375	-5.54711	2.90438e-08	1.72594e-06
HMCN1	342.68	-1.23075	0.223171	-5.51481	3.49148e-08	2.06888e-06
B2M	1130.52	-0.680942	0.1236	-5.50924	3.60389e-08	2.12939e-06
SMOC1	98.7159	1.85806	0.337419	5.50667	3.65676e-08	2.15446e-06
B4GALNT3	1003.49	0.81079	0.147358	5.50217	3.75136e-08	2.20393e-06
SHB	371.021	0.906195	0.164731	5.50106	3.77505e-08	2.20773e-06
CHD5	69.5868	1.9417	0.35298	5.50087	3.77919e-08	2.20773e-06
TJP2	4004.58	-0.634687	0.115411	-5.49935	3.81188e-08	2.22056e-06
SKIDA1	325.753	1.12276	0.204366	5.49388	3.932e-08	2.2841e-06
SOX4	3955.88	-0.773628	0.140875	-5.4916	3.98302e-08	2.30088e-06
FAT3	932.791	-1.18405	0.21561	-5.4916	3.98315e-08	2.30088e-06
NODAL	30.5841	-3.02589	0.551431	-5.48733	4.0805e-08	2.35055e-06
PFKP	3377.88	-0.754595	0.137874	-5.47307	4.42308e-08	2.54081e-06
NOTCH3	6685.31	0.651773	0.119108	5.47209	4.44752e-08	2.54778e-06
LRP10	457.81	-0.976811	0.178971	-5.45793	4.8173e-08	2.75198e-06
DLL3	94.7332	-1.53439	0.281648	-5.44789	5.09719e-08	2.90385e-06
SLC46A1	136.254	-1.42743	0.262059	-5.44699	5.12296e-08	2.91051e-06
ENST00000660503.1	25.9215	-3.30742	0.607315	-5.44597	5.15243e-08	2.91924e-06
ZSCAN2	315.565	-0.961605	0.176761	-5.44013	5.32416e-08	3.0083e-06
RBP1	278.361	-1.23659	0.227336	-5.43948	5.3435e-08	3.011e-06
CADPS2	570.457	-0.752105	0.138392	-5.43458	5.49242e-08	3.0865e-06
CTNNA2	577.518	0.805364	0.14835	5.42881	5.67304e-08	3.17936e-06
SOX10	183.815	1.37949	0.254448	5.42151	5.90985e-08	3.30313e-06
ASS1	5730.22	0.751946	0.139331	5.39684	6.78259e-08	3.7807e-06
GPR162	217.595	1.87912	0.350736	5.35764	8.43177e-08	4.68734e-06
MAP1A	501.163	1.13727	0.21266	5.34783	8.90166e-08	4.93529e-06
SEMA4A	292.273	0.883955	0.16561	5.33756	9.42042e-08	5.20894e-06
CTCFL	106.342	-1.93339	0.362663	-5.33111	9.7615e-08	5.38314e-06
TUBB3	4434.33	1.00468	0.188491	5.33014	9.81392e-08	5.38334e-06
HHLA1	12125.7	-0.721226	0.135309	-5.3302	9.81035e-08	5.38334e-06
C2CD4C	487.035	1.15456	0.216656	5.32898	9.87677e-08	5.40348e-06
PIEZO2	200.204	-1.50397	0.282691	-5.32019	1.03657e-07	5.65602e-06
CFC1	21.2278	5.34435	1.00609	5.31198	1.08441e-07	5.9015e-06
PREX1	917.471	-0.701963	0.132217	-5.30917	1.10124e-07	5.97735e-06
SOX11	4755.7	0.939362	0.17724	5.29993	1.15848e-07	6.26805e-06
RMND5B	1086.53	-0.72291	0.13641	-5.29955	1.16086e-07	6.26805e-06
LINC02188	27.2776	-4.48342	0.847006	-5.29325	1.20159e-07	6.47107e-06
MPP1	183.185	-1.51525	0.286465	-5.28948	1.22665e-07	6.58888e-06
SPRY2	667.959	-1.01462	0.191968	-5.28536	1.25459e-07	6.72147e-06
FGD5	699.556	-1.08418	0.205297	-5.28104	1.28453e-07	6.86412e-06
PMAIP1	4062.98	-1.04513	0.197988	-5.27874	1.30077e-07	6.93295e-06
SPHK2	1409.78	0.752509	0.14267	5.27449	1.33127e-07	7.0773e-06
SCG3	1452.95	-0.675703	0.128163	-5.2722	1.34801e-07	7.14791e-06
ENST00000555655.1	142.316	-1.35114	0.256301	-5.27169	1.3517e-07	7.14915e-06
MMP25	776.122	-0.831003	0.157721	-5.26882	1.37306e-07	7.24357e-06
CBR1	953.415	-0.780338	0.148184	-5.26602	1.39414e-07	7.33606e-06
PLEKHM3	556.038	0.935479	0.177701	5.26434	1.40696e-07	7.38477e-06
FILIP1	708.009	1.17098	0.222787	5.25607	1.4717e-07	7.70498e-06
RALB	814.13	0.660615	0.125758	5.25306	1.49596e-07	7.81226e-06
ENST00000568641.1	361.526	1.31215	0.249977	5.24908	1.52858e-07	7.93978e-06
TUBA1A	14281.8	0.999434	0.190416	5.24868	1.5319e-07	7.93978e-06
C5orf38	438.127	1.1128	0.211989	5.24934	1.52642e-07	7.93978e-06
HDC	26.1106	3.993	0.761783	5.24164	1.59155e-07	8.22829e-06
FGF19	89.5428	-1.43349	0.273892	-5.23377	1.66083e-07	8.56509e-06
GDPD2	1179.14	0.878576	0.168112	5.22614	1.73081e-07	8.90379e-06
TMEM158	634.381	1.15994	0.222161	5.22116	1.77809e-07	9.12428e-06
ARHGAP23	1282.97	-0.800051	0.153861	-5.19982	1.99482e-07	1.02111e-05
GUCY2C	55.2632	-1.93644	0.372743	-5.19512	2.04592e-07	1.04468e-05
TNFAIP2	130.408	-1.19398	0.229875	-5.19405	2.05768e-07	1.0481e-05
KLF4	143.192	1.37552	0.26515	5.18771	2.12898e-07	1.08175e-05
PAQR5	256.123	-0.974967	0.188187	-5.18085	2.20872e-07	1.11952e-05
TFEB	221.495	-1.42326	0.274923	-5.17692	2.25579e-07	1.14058e-05
TMEM132D	156.33	-1.12468	0.217301	-5.17566	2.27107e-07	1.1455e-05
RGS2	721.05	0.823336	0.159346	5.16697	2.3792e-07	1.19581e-05
IGSF8	1979.88	-0.707535	0.136941	-5.16672	2.38237e-07	1.19581e-05
SUN2	332.71	-1.10093	0.213292	-5.1616	2.44844e-07	1.226e-05
ENST00000657215.1	45.7716	2.52206	0.488824	5.15945	2.47677e-07	1.23719e-05
RNF213	2377.7	-0.743972	0.144215	-5.15877	2.48581e-07	1.23871e-05
TES	579.192	-1.11265	0.216139	-5.14783	2.6352e-07	1.31e-05
FRY	582.409	1.11416	0.216773	5.13976	2.75088e-07	1.36423e-05
NRK	110.104	-1.7342	0.33761	-5.13671	2.79594e-07	1.38325e-05
CXCL3	76.2894	-1.97678	0.385212	-5.13168	2.8717e-07	1.41734e-05
CLDN4	1451.16	-0.897138	0.174905	-5.12929	2.90838e-07	1.43203e-05
SERPINA5	220.395	1.09352	0.213515	5.12148	3.03143e-07	1.48907e-05
OGDHL	727.015	-0.811417	0.159093	-5.10028	3.39147e-07	1.66198e-05
GLTP	445.493	-0.984684	0.193145	-5.09815	3.42981e-07	1.6768e-05
TPD52L1	134.069	-1.34468	0.264563	-5.08264	3.72216e-07	1.81543e-05
IFI30	301.165	-1.02775	0.202234	-5.08196	3.73561e-07	1.81641e-05
EGLN3	883.398	0.74492	0.14659	5.08165	3.74174e-07	1.81641e-05
SOX5	76.6647	1.70587	0.335884	5.07874	3.79951e-07	1.84014e-05
MMP14	2496.1	-0.54661	0.107687	-5.07592	3.85629e-07	1.85893e-05
RASGRF2	385.563	-1.49352	0.294226	-5.0761	3.85267e-07	1.85893e-05
TIMP3	70.5856	-1.88061	0.370966	-5.0695	3.9886e-07	1.91824e-05
GSTO1	544.556	-0.911746	0.18013	-5.0616	4.15745e-07	1.99332e-05
TNFSF11	196.082	-1.13317	0.223889	-5.0613	4.16399e-07	1.99332e-05
SLC12A4	534.493	-0.83685	0.165374	-5.06034	4.18501e-07	1.99875e-05
SLC6A8	5577.34	0.563186	0.111535	5.0494	4.43195e-07	2.11181e-05
CLN8	2446.41	-0.840828	0.166846	-5.03954	4.66647e-07	2.21845e-05
ERG	47.9583	-2.37254	0.471532	-5.03155	4.86532e-07	2.3024e-05
ACTA1	181.217	-1.1315	0.224868	-5.03184	4.85802e-07	2.3024e-05
ZFHX4	148.008	1.51527	0.301625	5.02367	5.06931e-07	2.388e-05
ACTA2	40.8497	-2.07291	0.412596	-5.02406	5.05892e-07	2.388e-05
TDGF1P3	245.401	-1.37804	0.274335	-5.0232	5.08178e-07	2.38844e-05
GREM1	43.6129	4.46565	0.889192	5.02215	5.1097e-07	2.39611e-05
NFE2	225.749	1.48568	0.296133	5.01694	5.25003e-07	2.45635e-05
CNTNAP5	18.0776	3.58328	0.715385	5.00888	5.47464e-07	2.55566e-05
ID2	1093.85	1.26065	0.251865	5.00529	5.57793e-07	2.59801e-05
RDM1	110.123	-1.47049	0.293854	-5.00416	5.61062e-07	2.60736e-05
SORBS2	752.299	1.37189	0.274307	5.0013	5.69464e-07	2.64047e-05
SH2D3A	224.75	-0.900643	0.180174	-4.99874	5.77073e-07	2.66977e-05
ENST00000664961.1	363.048	1.04192	0.209086	4.98323	6.25315e-07	2.88007e-05
IGFBP2	8789.67	-0.949786	0.190591	-4.98337	6.24879e-07	2.88007e-05
CHST7	288.225	-0.816274	0.163826	-4.98257	6.27455e-07	2.8835e-05
CGNL1	3662.56	-0.683794	0.13736	-4.9781	6.42119e-07	2.94435e-05
ADCY8	16.9248	-3.95988	0.795792	-4.97602	6.49051e-07	2.96955e-05
BEND5	181.214	1.1573	0.23283	4.97058	6.6754e-07	3.0474e-05
GRM3	205.28	1.24003	0.249732	4.96546	6.85372e-07	3.12191e-05
MIR1915HG	708.273	0.864245	0.174105	4.96393	6.90803e-07	3.13974e-05
AP1S2	12614	0.682422	0.137573	4.96045	7.03303e-07	3.18954e-05
AKR1C3	210.494	-1.01029	0.203925	-4.95423	7.26187e-07	3.28612e-05
LRRN3	80.3538	1.62779	0.328683	4.95246	7.32814e-07	3.30886e-05
KCNA5	43.5185	1.96835	0.397832	4.9477	7.50943e-07	3.38334e-05
CPAMD8	510.235	0.789158	0.159517	4.94717	7.52984e-07	3.38515e-05
NKAIN3-IT1	117.571	1.23734	0.25017	4.94601	7.57496e-07	3.39805e-05
RXRA	1503.66	0.56406	0.114129	4.94231	7.7201e-07	3.45566e-05
GRIK2	57.7879	-1.77529	0.359323	-4.94065	7.78642e-07	3.47782e-05
ENST00000654059.1	38.1187	-2.37976	0.482444	-4.93272	8.1093e-07	3.61423e-05
ENST00000548184.1	10.9496	6.91597	1.40344	4.92787	8.31289e-07	3.69392e-05
NBPF15	137.969	-1.35443	0.274865	-4.92762	8.32381e-07	3.69392e-05
MYORG	307.952	-1.10906	0.225118	-4.92659	8.3678e-07	3.70548e-05
RBMS1	3020.19	0.637024	0.129575	4.91627	8.82091e-07	3.89779e-05
RNF157-AS1	18.2218	-3.44029	0.700792	-4.90914	9.14773e-07	4.03358e-05
TAP1	296.847	-0.822375	0.167775	-4.90165	9.50357e-07	4.18157e-05
MAFB	52.4821	-2.24245	0.457672	-4.89969	9.59895e-07	4.21457e-05
SMOC2	222.731	-1.03405	0.211249	-4.89496	9.83272e-07	4.30806e-05
PLOD2	642.585	-0.903765	0.184704	-4.89305	9.92867e-07	4.3409e-05
INSR	1677.45	0.583534	0.119281	4.8921	9.97643e-07	4.35259e-05
LMCD1	293.626	-0.799005	0.163418	-4.88933	1.01178e-06	4.40498e-05
ENST00000448179.1	23.0703	2.77231	0.568021	4.88065	1.05735e-06	4.59371e-05
CDHR1	136.684	1.07756	0.221029	4.87522	1.08685e-06	4.71195e-05
ENST00000592107.5	31.1932	-2.43241	0.499151	-4.8731	1.09861e-06	4.753e-05
GADD45A	215.165	0.972858	0.199781	4.86962	1.11816e-06	4.82746e-05
MYC	1077.37	-1.12655	0.231499	-4.86634	1.13683e-06	4.89782e-05
PTCH1	1083.29	1.11785	0.229933	4.86164	1.16417e-06	5.0052e-05
DPPA3	19.7076	3.29736	0.678898	4.85693	1.1922e-06	5.1151e-05
TMEM35A	516.237	0.654807	0.134887	4.85448	1.20706e-06	5.16812e-05
LINC00707	30.6481	-2.27384	0.468796	-4.85038	1.23226e-06	5.26511e-05
HSPA2	1022.22	-1.01484	0.209404	-4.84636	1.25749e-06	5.36183e-05
SLC22A23	454.929	-0.912918	0.188768	-4.8362	1.32346e-06	5.63153e-05
IL34	81.3209	-1.50698	0.311662	-4.8353	1.32948e-06	5.63395e-05
IL32	46.6233	-1.7352	0.358858	-4.83535	1.32912e-06	5.63395e-05
IGDCC4	1056.51	0.661313	0.136881	4.83131	1.35637e-06	5.73616e-05
SPRY3	297.734	-0.933984	0.193489	-4.82707	1.38559e-06	5.84775e-05
ZNF608	1630.4	0.595029	0.123312	4.8254	1.39722e-06	5.88483e-05
CXCL6	55.0714	-1.63726	0.339486	-4.82275	1.41589e-06	5.95134e-05
TNMD	100.149	1.23188	0.255512	4.8212	1.42698e-06	5.98581e-05
CA4	36.7632	2.2383	0.464557	4.81814	1.44906e-06	6.0661e-05
ADRA2A	272.596	-0.919134	0.19109	-4.80996	1.50961e-06	6.30682e-05
ELK3	244.939	-1.07426	0.223756	-4.80104	1.57843e-06	6.58102e-05
IGSF1	2118.58	-0.835372	0.174396	-4.79008	1.66719e-06	6.9371e-05
CRNDE	334.764	1.12838	0.23579	4.78552	1.70546e-06	7.08213e-05
AGPAT3	249.05	-1.04722	0.219145	-4.77866	1.76465e-06	7.31324e-05
TTYH1	1404.91	1.06295	0.222476	4.77784	1.7719e-06	7.32858e-05
SOX3	513.733	-0.729477	0.152814	-4.77361	1.80951e-06	7.4692e-05
RGMA	2705.26	0.761869	0.159726	4.76984	1.84375e-06	7.59536e-05
EVA1B	55.0177	-1.76985	0.371432	-4.76494	1.88914e-06	7.76687e-05
XPNPEP1	1597.76	-0.653142	0.137141	-4.76256	1.91151e-06	7.84328e-05
SLC2A14	116.119	-1.27763	0.268362	-4.76083	1.92799e-06	7.89512e-05
DOCK3	569.147	0.794032	0.166798	4.76043	1.93178e-06	7.89512e-05
PALD1	1046.74	-0.63009	0.132458	-4.75691	1.96579e-06	8.01824e-05
ROBO2	130.253	-1.17648	0.247621	-4.75114	2.02274e-06	8.23432e-05
NAALAD2	310.106	0.913993	0.192816	4.74024	2.13461e-06	8.67266e-05
INPPL1	3916.19	0.52554	0.111025	4.73351	2.2067e-06	8.94796e-05
ENST00000563647.1	98.0618	2.14437	0.453402	4.72951	2.25066e-06	9.10835e-05
VASH2	3262.77	-1.02663	0.217091	-4.72905	2.25578e-06	9.11122e-05
SNCG	146.677	-1.31799	0.278939	-4.725	2.30112e-06	9.27625e-05
ENST00000626131.1	186.899	-1.06986	0.226532	-4.72279	2.32626e-06	9.35933e-05
CCDC85C	1887.1	0.593755	0.125841	4.71831	2.37809e-06	9.54931e-05
SEMG1	23.0739	-2.64797	0.561459	-4.71624	2.40244e-06	9.60977e-05
GYG1	975.896	-0.545331	0.115627	-4.71628	2.40195e-06	9.60977e-05
WNT1	12.6213	6.92897	1.46983	4.71413	2.42744e-06	9.691e-05
TMEM26	45.4287	-2.05393	0.436282	-4.70779	2.50416e-06	9.97803e-05
PNCK	346.658	1.04026	0.221024	4.70658	2.51913e-06	0.000100184
ENST00000633827.1	575.034	-1.07283	0.228231	-4.70062	2.59368e-06	0.000102951
FAM20C	592.774	0.671267	0.142882	4.69805	2.62653e-06	0.000104055
PSMB9	44.5352	-1.84389	0.393161	-4.68992	2.73318e-06	0.000108073
DCX	323.545	-1.0941	0.233364	-4.68837	2.75392e-06	0.000108685
ZMIZ1	2815.13	0.622901	0.133091	4.68028	2.86488e-06	0.000112849
DPEP1	88.9488	-1.33798	0.28622	-4.67466	2.94437e-06	0.000115759
HSPB8	175.851	-1.09737	0.23495	-4.67066	3.00229e-06	0.000117813
ITM2A	406.013	-0.772733	0.165503	-4.66899	3.02688e-06	0.000118553
THBS3	171.492	1.23184	0.264082	4.66463	3.09166e-06	0.000120861
BIK	153.427	1.64544	0.353165	4.65913	3.1755e-06	0.000123905
CABP7	23.2891	2.95905	0.637004	4.64526	3.39647e-06	0.000132277
KIF5A	1488.07	0.740455	0.159611	4.63911	3.49912e-06	0.000136018
KREMEN2	200.555	-1.13563	0.244861	-4.63788	3.52009e-06	0.000136577
DAB1	345.875	0.967898	0.208806	4.63538	3.56274e-06	0.000137973
REPS1	2386.06	0.506202	0.10928	4.63215	3.61886e-06	0.000139884
OSMR	71.2185	-1.53593	0.331636	-4.63138	3.63243e-06	0.000140147
FZD2	1406.39	0.829459	0.179144	4.63012	3.65453e-06	0.000140737
RAB31	715.616	-0.670858	0.145183	-4.62076	3.8233e-06	0.000146963
IGFBP4	1649.96	-0.688032	0.149023	-4.61694	3.89447e-06	0.000149421
PRDM1	16.4816	3.42377	0.742093	4.61367	3.95621e-06	0.000151508
ENST00000519840.1	1459.33	-0.784978	0.170249	-4.61076	4.01196e-06	0.000153359
TAC3	512.523	0.827151	0.179504	4.60798	4.06591e-06	0.000154564
FAM20A	180.099	1.57563	0.341909	4.60834	4.05901e-06	0.000154564
ARC	100.771	-1.33095	0.288829	-4.60807	4.0642e-06	0.000154564
CCDC141	113.547	-2.28193	0.495352	-4.60668	4.09143e-06	0.000155249
KIFC3	80.781	-1.93904	0.421075	-4.60497	4.12527e-06	0.000156247
SLCO4C1	76.8276	-1.49452	0.324779	-4.60165	4.19166e-06	0.000158416
PRODH	1553.4	0.901427	0.195905	4.60134	4.19788e-06	0.000158416
LHPP	628.437	-0.69993	0.152142	-4.60052	4.21445e-06	0.000158752
HDAC2-AS2	164.655	1.10855	0.240987	4.60004	4.22414e-06	0.000158828
ZDHHC8P1	33.6377	2.12898	0.463921	4.58911	4.45146e-06	0.000167071
GSN	1684.94	-0.6187	0.134833	-4.58865	4.46121e-06	0.000167134
PPFIBP2	381.15	0.912326	0.198864	4.58768	4.48202e-06	0.00016761
ENST00000638287.1	463.251	0.92076	0.200747	4.58667	4.50365e-06	0.000168115
HES1	238.231	-1.00868	0.219943	-4.58612	4.51569e-06	0.00016826
H2BC19P	76.6752	-2.01409	0.439438	-4.58333	4.5763e-06	0.000170212
TUBA4A	735.937	-0.767004	0.167386	-4.58223	4.60038e-06	0.000170801
BASP1	6231.07	0.676304	0.147932	4.57172	4.83737e-06	0.000179278
LINC02570	327.301	0.896632	0.196151	4.57112	4.85114e-06	0.000179466
BNIP3	1736.46	-1.02252	0.223883	-4.5672	4.94284e-06	0.000182532
TMEM54	312.982	1.15328	0.252761	4.56272	5.04952e-06	0.000186139
SLC16A9	2122.47	0.53595	0.117494	4.56149	5.07909e-06	0.000186896
PRKCQ	529.592	-0.701794	0.153933	-4.5591	5.13739e-06	0.000188371
FTX	705.716	0.608736	0.133512	4.55941	5.12986e-06	0.000188371
GNAZ	654.011	0.681869	0.149746	4.55351	5.2759e-06	0.000193107
ENST00000655818.1	185.766	-1.20675	0.265987	-4.53689	5.70886e-06	0.000208585
NMNAT2	840.754	0.791152	0.174644	4.53008	5.89611e-06	0.000215047
LPAR4	216.841	1.11107	0.245294	4.52954	5.91134e-06	0.000215223
NLGN2	3610.34	0.616024	0.136109	4.52595	6.01239e-06	0.000218517
FAM110C	122.517	-1.36077	0.300894	-4.52242	6.11366e-06	0.000221808
EPOP	199.923	0.936805	0.207196	4.52135	6.14466e-06	0.000222542
BDH1	529.856	-0.677187	0.149828	-4.51975	6.19118e-06	0.000223835
FRAT2	3433.55	0.875471	0.194259	4.50672	6.58363e-06	0.000237608
HLA-F	53.3931	-1.56103	0.346517	-4.50492	6.63991e-06	0.000239222
SALL1	4354.36	0.632148	0.140505	4.49912	6.82369e-06	0.000245416
TMTC1	831.105	-0.984095	0.218756	-4.49859	6.8405e-06	0.000245593
HCLS1	81.2828	-1.32213	0.294214	-4.49376	6.9975e-06	0.000250794
ID1	3377.57	1.14431	0.254817	4.49074	7.09773e-06	0.000253946
PEX5L	70.7969	-1.93042	0.42996	-4.48977	7.13011e-06	0.000254664
USP18	85.0533	-1.23782	0.275929	-4.48602	7.25671e-06	0.000258739
DES	48.6443	-1.69361	0.377674	-4.48431	7.31514e-06	0.000260373
BCR	4392.55	0.522321	0.116498	4.48353	7.34177e-06	0.000260872
N4BP3	1326.86	-0.609481	0.136085	-4.47867	7.51085e-06	0.000266422
CNN3	7349.37	0.425597	0.0950478	4.47772	7.54447e-06	0.000267157
PTPRU	2048.65	0.52236	0.116728	4.47502	7.64035e-06	0.000270089
ENST00000503529.1	119.665	-1.18886	0.265941	-4.47038	7.80801e-06	0.000275545
NR5A2	40.3506	-1.81227	0.405451	-4.46977	7.83053e-06	0.000275869
CLU	7541.25	0.723788	0.162211	4.46202	8.1189e-06	0.000284635
GNA12	3213.95	-0.455417	0.102066	-4.46198	8.12062e-06	0.000284635
ANTXR2	145.555	-1.24459	0.278905	-4.46242	8.10392e-06	0.000284635
NEFL	491.603	-1.00458	0.225473	-4.45543	8.37264e-06	0.000292677
BEND3	1801.79	0.536763	0.120478	4.45528	8.37838e-06	0.000292677
ALDH1A1	57.5225	-1.75829	0.394899	-4.4525	8.48763e-06	0.000295994
EIF4E1B	119.109	1.13173	0.254511	4.44671	8.71967e-06	0.000303548
KRT18	4909.08	-0.595879	0.134015	-4.44636	8.7336e-06	0.000303548
ESYT2	2089.09	-0.693681	0.156226	-4.44023	8.98607e-06	0.000311799
CPXM2	600.928	-0.798064	0.180185	-4.42913	9.46121e-06	0.000327735
ZBTB24	1096.57	0.714186	0.161694	4.41689	1.00132e-05	0.000346278
FAM43A	178.025	0.933577	0.211436	4.4154	1.00824e-05	0.000348086
RFLNA	155.165	-1.47589	0.334409	-4.41345	1.01738e-05	0.000350658
FHOD3	899.911	0.636636	0.144261	4.41308	1.01908e-05	0.000350659
HPCAL4	30.2032	-2.03975	0.462284	-4.41232	1.02267e-05	0.000351309
PPM1H	1503.63	-0.612889	0.13908	-4.40674	1.04937e-05	0.000359882
EOGT	270.682	-0.97769	0.222062	-4.40278	1.06872e-05	0.000365912
SH3D19	1479.37	-0.666211	0.151577	-4.39521	1.10665e-05	0.000378274
LPAR6	17.7404	-2.97963	0.67848	-4.39162	1.1251e-05	0.000383943
GRM4	524.295	-0.758002	0.172624	-4.39105	1.12806e-05	0.000384322
PAK3	705.17	1.36457	0.310822	4.3902	1.13247e-05	0.000385189
PGBD5	735.502	-0.72789	0.165823	-4.38955	1.13584e-05	0.000385702
P4HA1	1030.25	-1.02186	0.23302	-4.38528	1.15839e-05	0.000392713
CELSR1	1831.49	0.621781	0.141911	4.3815	1.17867e-05	0.000398934
NMU	502.782	-0.716622	0.163662	-4.37867	1.19407e-05	0.000403487
LINC01139	165.735	-0.915849	0.209211	-4.37763	1.19978e-05	0.000404754
KIAA0513	232.298	0.910254	0.20848	4.36615	1.26453e-05	0.000425296
PRICKLE2	333.384	0.895258	0.205047	4.36611	1.26478e-05	0.000425296
NCOA6	832.836	0.692491	0.158736	4.36254	1.28564e-05	0.000431606
PPFIA4	214.789	-1.45948	0.334632	-4.36146	1.29196e-05	0.000433026
RAPGEFL1	590.941	0.807195	0.185107	4.3607	1.29648e-05	0.000433837
FHDC1	817.332	-0.680274	0.156184	-4.35558	1.32713e-05	0.000443377
DRD3	19.3422	-2.85962	0.657067	-4.3521	1.34842e-05	0.000449764
DIAPH2	2312.7	0.451412	0.103736	4.35153	1.35189e-05	0.000450196
GYPC	346.178	-0.917805	0.210979	-4.35022	1.36002e-05	0.000451449
VSIG10	1074.6	-0.691407	0.158931	-4.35037	1.35906e-05	0.000451449
TSC22D1	5084.33	0.510806	0.117473	4.34827	1.37214e-05	0.00045474
PHLDB2	387.232	-1.0207	0.234964	-4.34405	1.39878e-05	0.00046283
FERMT2	3803.27	0.714003	0.164707	4.335	1.4576e-05	0.000480753
NID1	1735.59	-0.903934	0.208516	-4.33507	1.45712e-05	0.000480753
SH3BP5	402.419	-1.0723	0.247503	-4.33248	1.47439e-05	0.000485516
LINC01844	168.037	-1.02848	0.237411	-4.33204	1.47737e-05	0.000485724
SEZ6L	24.5836	-2.19874	0.509272	-4.31742	1.57863e-05	0.000518192
LDLRAD3	963.866	0.529209	0.122615	4.31602	1.5887e-05	0.000520669
SLC1A1	254.649	-0.995106	0.230682	-4.31376	1.60503e-05	0.000525191
MIR124-2HG	28.7314	2.59963	0.602749	4.31295	1.6109e-05	0.000526277
AHNAK2	159.074	1.41505	0.328376	4.30923	1.63821e-05	0.000534357
ENST00000519005.1	16.2805	-3.45672	0.80284	-4.30562	1.66519e-05	0.000541796
EFHC1	418.368	0.844191	0.196074	4.30548	1.66626e-05	0.000541796
ITGB5	3150.79	-0.629485	0.146383	-4.30025	1.70608e-05	0.000553874
C6orf132	2297.46	0.540637	0.125752	4.29922	1.71404e-05	0.000555585
EPHA1	3034.81	-0.434958	0.101196	-4.29817	1.72211e-05	0.000557327
MACROH2A2	1065.92	0.833115	0.193925	4.29606	1.73861e-05	0.00056179
IGSF11	130.824	-1.21835	0.283985	-4.2902	1.78511e-05	0.000575915
EPS8L2	486.658	-0.666079	0.1553	-4.28898	1.79499e-05	0.000578199
ZNF483	565.092	-0.778699	0.181689	-4.28589	1.82011e-05	0.000585378
CELF2	1552.32	0.866993	0.202544	4.28052	1.86455e-05	0.000598741
TKT	21723.9	-0.509201	0.119071	-4.27646	1.89888e-05	0.00060882
HRH2	280.235	-0.929716	0.217579	-4.27301	1.92856e-05	0.000616371
LGALS8	304.495	-1.0871	0.254431	-4.27268	1.93138e-05	0.000616371
FYB2	35.8291	1.90296	0.445321	4.27322	1.92667e-05	0.000616371
RIPOR2	134.585	-0.987322	0.231202	-4.27039	1.95131e-05	0.000621773
PDLIM2	128.873	-1.00406	0.235211	-4.26876	1.96563e-05	0.000625373
ENST00000508671.1	13.0378	-5.24959	1.2313	-4.26347	2.01276e-05	0.000639383
DAB2IP	1981.85	0.442585	0.103844	4.26201	2.02601e-05	0.000642605
CDS1	905.757	-0.696087	0.163676	-4.25284	2.11081e-05	0.000668476
COL23A1	235.748	-0.790416	0.185896	-4.25193	2.11932e-05	0.000670147
LRATD2	1898.1	0.520677	0.122533	4.24928	2.14458e-05	0.000677099
CADM3	417.835	0.680769	0.160238	4.24847	2.15232e-05	0.000678507
PAFAH2	286.772	-0.752976	0.177255	-4.24797	2.15715e-05	0.000678992
PSMB8	285.687	-0.82841	0.195046	-4.24725	2.16407e-05	0.000679103
LRP11	727.964	-0.650528	0.153161	-4.24734	2.16323e-05	0.000679103
AUTS2	7519.89	0.53606	0.126264	4.24553	2.18076e-05	0.000683306
COL2A1	617.442	-0.801935	0.18894	-4.24439	2.19191e-05	0.000685759
ZHX3	186.627	1.37218	0.323478	4.24196	2.21577e-05	0.000692177
ACTC1	391.566	0.776784	0.183277	4.23831	2.25212e-05	0.000702473
LGALS3	177.823	0.99409	0.234654	4.23641	2.27119e-05	0.000707353
LPL	131.516	-1.13268	0.268202	-4.22321	2.40842e-05	0.000748965
MN1	417.477	0.874913	0.2073	4.22051	2.43751e-05	0.000756871
IKBKE	179.51	-1.01507	0.24066	-4.21784	2.46656e-05	0.000764744
LYPD1	126.488	1.30627	0.309733	4.21742	2.47117e-05	0.000765026
CPVL	1059.63	-0.640456	0.151896	-4.2164	2.48229e-05	0.000767319
DENND1A	996.42	-0.567904	0.134708	-4.21582	2.48877e-05	0.000768177
RSPO1	36.4638	1.92987	0.458036	4.21336	2.51601e-05	0.000775425
MUC1	210.364	0.846268	0.201133	4.20751	2.58199e-05	0.000794577
RAB3A	194.908	-0.884258	0.210584	-4.19908	2.67997e-05	0.000823504
PYGL	999.926	-0.54052	0.128771	-4.19754	2.69826e-05	0.000827894
LINC01484	63.4044	-1.31887	0.314405	-4.1948	2.73111e-05	0.000836733
TMEM106C	398.781	-0.636655	0.151785	-4.19444	2.73541e-05	0.00083681
CDKN3	410.95	-0.719241	0.171607	-4.19121	2.77466e-05	0.000847562
SPRED1	1432.94	-0.903431	0.215642	-4.18949	2.7958e-05	0.000852761
PRLR	91.8954	1.11418	0.266079	4.18739	2.82178e-05	0.000859416
LIMD1-AS1	165.737	-1.53417	0.366477	-4.18627	2.8357e-05	0.000862387
SEPTIN6	1563.18	-0.546101	0.130488	-4.18506	2.85088e-05	0.00086573
NYNRIN	3033.86	0.433634	0.103737	4.18013	2.91347e-05	0.000883438
COL26A1	2267.8	-0.457321	0.10946	-4.17797	2.94119e-05	0.00089054
IQCE	309.161	0.764215	0.183056	4.17476	2.98299e-05	0.000901876
PLEC	4412.38	0.466604	0.111885	4.17039	3.04073e-05	0.00091799
ANO3	13.4403	3.4464	0.826534	4.1697	3.05001e-05	0.000919448
PAPSS2	701.388	-0.598912	0.143665	-4.1688	3.06205e-05	0.000921736
SHC3	31.4559	-2.1202	0.508736	-4.16758	3.07846e-05	0.000923985
ETV1	1354.78	-0.776184	0.186241	-4.16763	3.07786e-05	0.000923985
FZD7	12922.6	0.425207	0.102076	4.16558	3.10568e-05	0.000930803
GOLGA6D	19.9053	-3.19523	0.767419	-4.1636	3.13263e-05	0.000937522
IL17C	12.1958	-4.09861	0.984859	-4.16162	3.15999e-05	0.000943038
HS6ST1	3192.35	0.490672	0.117904	4.16161	3.16018e-05	0.000943038
MSX2	17.2478	3.07247	0.739368	4.15553	3.24529e-05	0.000967039
PGK1	12567.7	-0.563668	0.135783	-4.15125	3.30662e-05	0.000983897
TLE3	2731.42	0.708615	0.170752	4.14996	3.32538e-05	0.000988059
MMP24	1954.19	0.559987	0.134974	4.14885	3.34145e-05	0.00099141
CADM1	695.2	0.537829	0.129681	4.14732	3.36396e-05	0.000996658
ANO4	97.2616	1.50037	0.362231	4.14201	3.44275e-05	0.00101854
SALL3	976.128	0.70644	0.17074	4.13752	3.51082e-05	0.00103572
IQGAP2	1353.91	-0.59324	0.143375	-4.13769	3.50813e-05	0.00103572
TTBK1	92.6991	1.23764	0.299215	4.1363	3.52958e-05	0.00103977
TBL1X	3990.94	0.468075	0.11324	4.13347	3.57322e-05	0.00105113
FRAT1	204.319	1.1035	0.267149	4.13067	3.6171e-05	0.00106252
SPARC	6559.68	-0.402226	0.097393	-4.12993	3.62871e-05	0.00106442
NIBAN3	129.905	1.05354	0.255175	4.12869	3.64837e-05	0.001068
VWC2	11.3057	-5.07951	1.23035	-4.12851	3.65125e-05	0.001068
MEGF11	74.3228	1.44847	0.351472	4.12114	3.77008e-05	0.0011012
PIM2	7367.32	-0.517696	0.125684	-4.11904	3.80449e-05	0.00110969
L1TD1	11350.7	-0.485524	0.11802	-4.11393	3.88985e-05	0.00113299
DYRK1B	543.055	0.809876	0.196927	4.11258	3.91269e-05	0.00113804
CCNG2	458.607	0.567449	0.137999	4.11196	3.92307e-05	0.00113942
PDLIM3	452.695	0.680572	0.165523	4.11165	3.92846e-05	0.00113942
MTHFD1	4608.76	-0.566587	0.137837	-4.11057	3.94688e-05	0.00114316
CYB5R2	836.889	0.653391	0.159019	4.10889	3.9756e-05	0.00114788
HEXB	1001	-0.470497	0.114512	-4.10871	3.97879e-05	0.00114788
DPPA4	16752.1	-0.481424	0.117173	-4.10865	3.97984e-05	0.00114788
FAM162A	1157.5	-0.735234	0.178996	-4.10754	3.99896e-05	0.00115179
ATP8A2	365.961	0.842133	0.205506	4.09785	4.16999e-05	0.00119938
OAT	1710.41	-0.543119	0.132675	-4.09359	4.24746e-05	0.00121839
SLC44A4	190.494	0.997598	0.243699	4.09357	4.24788e-05	0.00121839
PPP1R16B	339.039	-0.783341	0.191458	-4.09144	4.28699e-05	0.00122791
PLPPR3	1468.35	0.795056	0.194351	4.09082	4.29857e-05	0.00122952
LARGE1	1027.17	-0.507396	0.124105	-4.08845	4.3427e-05	0.00124043
PVT1	185.563	-0.909141	0.222546	-4.08518	4.40422e-05	0.00125627
RAB12	915.316	-0.648235	0.158712	-4.08435	4.42002e-05	0.00125904
ARHGAP6	34.2757	-1.93479	0.47394	-4.08235	4.4582e-05	0.00126817
TTYH2	268.228	1.14074	0.279509	4.08121	4.48012e-05	0.00127265
LAYN	134.477	1.03467	0.253609	4.0798	4.50753e-05	0.00127868
GRM2	163.846	1.02176	0.250489	4.07908	4.52151e-05	0.00128089
HHIPL1	198.934	0.8622	0.211421	4.07811	4.54024e-05	0.00128443
CALCRL	122.239	-1.32046	0.323945	-4.0762	4.57785e-05	0.0012933
ACSS1	52.9485	-1.52442	0.374356	-4.0721	4.65909e-05	0.00131446
EFNA2	365.755	0.785081	0.193143	4.06476	4.80814e-05	0.00135466
LYN	872.768	-0.929337	0.228966	-4.05885	4.93156e-05	0.00138572
NEGR1	71.0316	-1.23455	0.304163	-4.05884	4.93177e-05	0.00138572
GPR160	494.19	-0.730138	0.17992	-4.05813	4.94663e-05	0.00138801
INKA2	567.122	-0.665715	0.164135	-4.05589	4.99431e-05	0.00139949
ENST00000660705.1	26.7472	2.19802	0.542504	4.05162	5.08643e-05	0.00142307
PTPRCAP	7.13812	-6.28906	1.55233	-4.05135	5.09223e-05	0.00142307
SACM1L	2071.61	-0.719579	0.177682	-4.04981	5.126e-05	0.00143058
TDRD7	178.884	0.905195	0.223806	4.04455	5.2423e-05	0.00146106
SLC16A12	116.452	-1.26542	0.312942	-4.04363	5.26307e-05	0.00146487
HS3ST5	508.068	0.664991	0.164568	4.04083	5.32621e-05	0.00148046
CASZ1	143.61	1.0077	0.249455	4.03961	5.35397e-05	0.00148618
ENTPD2	34.5329	-1.98031	0.490551	-4.0369	5.41615e-05	0.00150142
DENND2B	843.782	-0.604713	0.150036	-4.03045	5.56704e-05	0.00154118
CRYL1	154.173	-0.973358	0.241556	-4.02953	5.58886e-05	0.00154515
FAM167A	96.8835	1.27054	0.315437	4.02788	5.62822e-05	0.00155396
DGAT2	245.29	1.02121	0.253673	4.02569	5.68091e-05	0.00156433
ENST00000669799.1	843.855	0.749344	0.186131	4.0259	5.67575e-05	0.00156433
SEMA4B	1484.77	-0.453009	0.11258	-4.02388	5.72471e-05	0.00157429
SLC25A29	3255.13	0.594946	0.147927	4.02188	5.77346e-05	0.00158559
ABCB6	516.836	-0.561373	0.13964	-4.02016	5.81588e-05	0.00159301
PLXNA3	592.799	0.777984	0.19351	4.02038	5.81055e-05	0.00159301
PKHD1L1	12.9953	-3.65496	0.909339	-4.01936	5.83553e-05	0.00159417
CD74	993.517	-0.512804	0.127581	-4.01944	5.83377e-05	0.00159417
GPR153	605.592	0.747723	0.186077	4.01835	5.86078e-05	0.00159896
OLFM3	32.2508	1.94526	0.484296	4.01667	5.90269e-05	0.00160827
PLEKHA7	800.99	0.622755	0.155102	4.01512	5.94143e-05	0.0016167
KDM4C	694.044	-0.87373	0.217722	-4.01306	5.99372e-05	0.00162878
KLF9	46.1331	-1.64731	0.410772	-4.01029	6.0645e-05	0.00164585
PLAAT4	43.5021	1.9478	0.485892	4.00871	6.10509e-05	0.00165469
GPRC5A	17.1625	-2.53451	0.632606	-4.00646	6.16362e-05	0.00166786
ATXN7L1	431.164	-0.894163	0.223194	-4.00622	6.1698e-05	0.00166786
SCHIP1	316.819	0.734624	0.183456	4.00437	6.21839e-05	0.0016788
WDPCP	663.736	0.652898	0.163078	4.0036	6.23855e-05	0.00168205
CAVIN3	1010.52	0.95492	0.238738	3.99987	6.33773e-05	0.00170657
PRKCG	276.924	-0.767382	0.191918	-3.99848	6.37511e-05	0.0017144
SP7	13.7682	2.91947	0.730372	3.99723	6.40875e-05	0.00172121
FBLN5	35.1496	-1.90291	0.476225	-3.99583	6.44687e-05	0.0017292
RFLNB	637.227	-0.595508	0.149058	-3.99514	6.46561e-05	0.00173198
PGAP1	2481.28	1.05713	0.264627	3.99479	6.47526e-05	0.00173232
PRR15	440.501	0.601934	0.150703	3.99418	6.49196e-05	0.00173454
TBC1D8	352.56	-0.647456	0.162256	-3.99034	6.59787e-05	0.00176057
LRATD1	32.4111	-1.86605	0.46818	-3.98577	6.72628e-05	0.00179252
KBTBD11	448.774	0.593345	0.148933	3.98396	6.7775e-05	0.00180384
ATP10B	17.4505	-2.71274	0.681027	-3.98331	6.79616e-05	0.00180649
ENST00000623712.1	187.718	0.939992	0.236025	3.9826	6.81653e-05	0.00180957
GNPTAB	4085.96	0.691523	0.173689	3.98139	6.85137e-05	0.00181608
IL4R	547.467	-0.741297	0.186202	-3.98114	6.85862e-05	0.00181608
LRRC4B	179.286	1.24791	0.313491	3.9807	6.87133e-05	0.00181712
SLC22A20P	138.818	-1.31429	0.330397	-3.9779	6.95267e-05	0.00183629
CLUH	2105.83	-0.542036	0.136287	-3.97716	6.9742e-05	0.00183962
RND2	3656.63	0.659694	0.165939	3.97551	7.0228e-05	0.00185008
GLIS3	32.9429	2.15132	0.541241	3.97479	7.04404e-05	0.00185288
CNTN4	41.2078	1.70379	0.428676	3.97455	7.05135e-05	0.00185288
SRXN1	519.458	-0.586331	0.147931	-3.96354	7.38477e-05	0.00193803
TSPAN15	364.756	0.72643	0.183345	3.96209	7.42966e-05	0.00194734
TMEFF1	2700.11	0.648297	0.163841	3.95686	7.59405e-05	0.00198791
PLXND1	1176.48	-0.655219	0.165638	-3.95574	7.62995e-05	0.00199478
TP53I11	4019.76	0.564769	0.142827	3.95421	7.67869e-05	0.00200499
CPEB2	88.2124	1.16673	0.295132	3.95326	7.70923e-05	0.00200789
SLIT2	171.193	-1.38001	0.349075	-3.95335	7.70655e-05	0.00200789
THEM4	291.424	-0.68372	0.172993	-3.9523	7.7402e-05	0.00201343
SPSB1	232.832	0.75705	0.191585	3.9515	7.76624e-05	0.00201766
DEGS1	1607.59	0.444078	0.112406	3.95067	7.7932e-05	0.00202212
AFF3	36.2628	-2.3408	0.592855	-3.94835	7.86928e-05	0.00203931
ZMAT4	221.018	-0.690099	0.174883	-3.94605	7.9451e-05	0.00205638
SOX2	10167.7	0.417823	0.105932	3.94424	8.00526e-05	0.00206936
LINC01002	409.727	-0.839228	0.212989	-3.94024	8.14013e-05	0.00209898
ENST00000606274.1	22.0978	2.35112	0.596684	3.9403	8.1379e-05	0.00209898
MAFF	76.0461	-1.13098	0.28747	-3.93426	8.34543e-05	0.00214923
FNDC5	49.894	1.38252	0.35162	3.93184	8.42972e-05	0.00216824
TTLL7	237.079	1.00754	0.25633	3.93064	8.47189e-05	0.00217638
FBN2	1709.63	0.583193	0.148402	3.92983	8.5006e-05	0.00218105
MYO18B	63.9429	-1.32048	0.336216	-3.92747	8.58431e-05	0.0021998
FOLR1	75.7194	1.27166	0.323824	3.92702	8.60035e-05	0.00220118
ENST00000425325.2	12.5282	3.80512	0.969115	3.92638	8.62325e-05	0.00220431
SLC16A3	199.71	-1.89055	0.481581	-3.92571	8.6474e-05	0.00220776
LINC00458	34.5865	-2.04223	0.520639	-3.92255	8.76151e-05	0.00223138
SMPDL3B	1646.42	0.682878	0.174081	3.92276	8.75398e-05	0.00223138
ENST00000512194.2	20.5683	2.47871	0.632106	3.92136	8.80516e-05	0.00223974
ARAP3	1096.19	-0.499827	0.127802	-3.91097	9.1928e-05	0.00233547
CXCL12	1091.56	-0.596915	0.152872	-3.90467	9.43523e-05	0.00239358
ENST00000393966.1	5.87299	-5.97252	1.52968	-3.90443	9.44467e-05	0.00239358
CACNA2D4	76.0392	1.48948	0.382152	3.89762	9.71444e-05	0.00245893
FGFR1	19494.4	0.426439	0.109497	3.89452	9.83918e-05	0.00248746
MPPE1	291.18	-0.915098	0.2351	-3.89238	9.92649e-05	0.00250647
REEP5	1365.22	-0.459152	0.117982	-3.89172	9.95363e-05	0.00251026
PCDH19	157.978	1.01747	0.261805	3.88638	0.000101751	0.00256299
FCRL5	33.7464	-1.69058	0.43508	-3.88567	0.000102047	0.00256731
PDE3A	287.62	0.83455	0.215261	3.87692	0.000105786	0.00265492
ENST00000454596.1	13.1196	-3.3344	0.860005	-3.87719	0.000105672	0.00265492
CEMIP2	3466.52	0.880238	0.227129	3.8755	0.000106408	0.00266729
LINC01896	163.345	0.915905	0.23637	3.87488	0.000106678	0.00267082
ASXL1	843.394	0.618052	0.159524	3.87436	0.000106905	0.00267328
LRRTM1	44.8328	1.7781	0.45935	3.87089	0.000108438	0.00270832
ARHGAP31	62.0975	-1.70178	0.440522	-3.86311	0.000111954	0.00279277
C1orf198	1838.12	0.503882	0.130457	3.86244	0.000112261	0.00279706
LNCPRESS1	66.5588	-1.27916	0.331494	-3.85877	0.000113961	0.00283599
ZHX2	855.013	-0.551151	0.142936	-3.85591	0.000115299	0.00286585
PGM1	1133.91	-0.555608	0.144137	-3.85473	0.000115859	0.00287632
CNTNAP3B	310.607	0.742441	0.192849	3.84985	0.000118191	0.00293068
METRNL	68.5437	-1.291	0.335456	-3.84848	0.000118851	0.00294353
AJUBA	1777.86	0.563032	0.146381	3.84633	0.000119899	0.00296592
GRID2	647.316	-0.948297	0.246683	-3.84419	0.000120951	0.00298837
ADCYAP1R1	1180.72	0.691682	0.179952	3.8437	0.000121191	0.00299074
GPC6	724.619	-0.810397	0.210866	-3.84319	0.000121446	0.00299345
CR1	19.38	-2.27282	0.591521	-3.84234	0.000121868	0.00300027
INPP4B	26.0065	-2.40715	0.627134	-3.83834	0.000123869	0.00304592
GLI3	1339.12	0.645235	0.168277	3.83436	0.000125892	0.00309199
FXYD6	2149.21	0.677284	0.176752	3.83184	0.000127189	0.00312013
PDYN	72.1226	1.48112	0.386861	3.82855	0.000128899	0.00315832
PRRT2	492.8	0.661999	0.172929	3.82816	0.000129104	0.00315962
CRX	66.5073	1.33378	0.34854	3.82677	0.000129838	0.00317381
CPT1A	136.722	-1.02544	0.268153	-3.8241	0.000131249	0.00320452
ZNF48	1717.65	0.738843	0.193282	3.82261	0.000132047	0.0032202
ZNRF2	584.298	0.805594	0.210881	3.82014	0.000133376	0.00324878
ENST00000661964.1	21.5778	2.55882	0.67071	3.81508	0.000136136	0.00331212
RAI2	145.172	1.203	0.315981	3.80717	0.000140565	0.00341585
FAM171A2	940.203	0.603063	0.158683	3.80043	0.000144447	0.00350606
ITM2C	9299.21	-0.378036	0.0994812	-3.80007	0.000144653	0.00350694
ENST00000651927.1	234.805	-1.12076	0.295109	-3.7978	0.000145988	0.00353516
ACO1	2390.35	-0.459182	0.120946	-3.79658	0.000146708	0.00354429
HHIP-AS1	26.0828	2.25417	0.593702	3.7968	0.000146578	0.00354429
SPRED2	689.327	-0.759193	0.200108	-3.79392	0.00014829	0.00357833
SLC44A2	6519.83	0.462445	0.121944	3.79228	0.000149268	0.00359775
GRHL3	75.2948	-1.30158	0.343482	-3.78936	0.000151037	0.00363613
PRNP	425.855	-0.725455	0.19147	-3.78887	0.000151332	0.003639
ABCA7	582.414	0.583669	0.154111	3.78733	0.000152277	0.00365748
RSPO3	7.17627	5.77643	1.52538	3.78687	0.000152559	0.00365999
PTPN18	419.206	-0.685317	0.180995	-3.7864	0.000152848	0.00366269
GFPT2	2740.14	-0.45937	0.121399	-3.78397	0.000154348	0.00369436
ZIC3	6172.94	0.468528	0.123894	3.7817	0.000155762	0.00372389
NLGN3	832.451	0.605327	0.160176	3.77913	0.000157376	0.00375813
SKA3	868.703	-0.471925	0.1249	-3.77841	0.000157834	0.00376472
ENST00000503797.2	42.5171	-1.69594	0.449077	-3.77649	0.000159053	0.00378941
BOC	480.272	0.61614	0.163295	3.77317	0.000161183	0.00383576
IL11	99.4296	1.53342	0.406685	3.77053	0.000162904	0.00387224
ENST00000397057.6	5.42877	-5.86743	1.55716	-3.76802	0.000164548	0.00390683
JAKMIP3	90.9058	-1.0436	0.277023	-3.76721	0.000165085	0.00391508
ENST00000655729.1	12.7696	-3.88165	1.03077	-3.76579	0.000166023	0.00393283
ADGRB2	879.872	0.602798	0.1602	3.76279	0.000168028	0.00397576
DSC2	1720.53	0.472876	0.125725	3.76119	0.000169107	0.00399673
KCNS1	55.7878	-1.42335	0.378855	-3.75697	0.000171986	0.00406013
GOLGA6A	32.2899	-2.48294	0.661135	-3.75557	0.000172944	0.00407809
MAF	373.158	0.631163	0.168465	3.74656	0.000179273	0.00422252
ZDHHC14	86.1984	-1.05755	0.282349	-3.74553	0.000180014	0.00423514
ITGAL	19.0518	2.18617	0.584004	3.74342	0.000181532	0.00426116
MYOF	149.52	1.00715	0.26904	3.7435	0.000181472	0.00426116
PPP3CA	1056.63	-0.577602	0.154328	-3.74269	0.000182058	0.00426867
TAF9B	1423.17	0.473206	0.126509	3.74049	0.000183662	0.0043014
ZSCAN10	3507.8	-0.471741	0.126156	-3.73935	0.000184496	0.00431496
DGCR9	62.6558	1.42438	0.380939	3.73913	0.000184659	0.00431496
SCN4A	560.558	0.795731	0.213159	3.73303	0.000189187	0.00441578
LINC00698	555.187	0.610958	0.163799	3.72994	0.000191529	0.00446541
JUNB	171.808	-1.01817	0.273121	-3.72792	0.000193067	0.00449621
CLCC1	502.471	-0.575652	0.154726	-3.72046	0.000198858	0.00462585
DENND4A	192.221	-0.951505	0.256013	-3.71663	0.000201898	0.00468077
TNC	243.563	0.983114	0.264517	3.71664	0.000201893	0.00468077
TMCO4	203.606	-0.762639	0.205182	-3.71689	0.000201687	0.00468077
NAV1	2820.42	0.818285	0.220353	3.71352	0.000204398	0.00473343
SIX6	7.78263	-5.3969	1.45429	-3.71102	0.000206427	0.00477508
TOB1	865.791	-0.477752	0.128782	-3.70978	0.000207443	0.00478838
SAMD4A	204.957	-1.43337	0.386392	-3.70963	0.000207565	0.00478838
RCAN3	1096.73	0.646715	0.174342	3.70947	0.000207697	0.00478838
MYL3	17.0745	2.50043	0.674276	3.70831	0.000208643	0.00480484
COL6A1	4183.94	-0.449614	0.121361	-3.70477	0.000211585	0.00486716
KAZN	414.272	0.598577	0.161649	3.70294	0.000213117	0.00489694
TMEM114	35.5167	1.61733	0.436853	3.70223	0.000213712	0.00490517
TEX2	704.317	0.611676	0.165262	3.70125	0.000214538	0.00491868
DDR1	9192.92	0.336388	0.0909329	3.6993	0.000216195	0.00495117
GPM6A	65.0075	-1.15091	0.311208	-3.69822	0.000217118	0.00496681
ADGRL4	18.5208	-2.56703	0.695214	-3.69244	0.000222116	0.00507553
TRIM69	159.666	-1.13019	0.306183	-3.69123	0.000223171	0.00509401
AKAP13	1936.73	0.528935	0.143364	3.68945	0.000224737	0.00512364
HTR3A	254.912	0.728389	0.197438	3.6892	0.000224964	0.00512364
SYPL2	28.8499	-1.71696	0.465703	-3.68681	0.000227084	0.00516622
OPRK1	30.3959	1.73555	0.471036	3.68454	0.00022912	0.00520115
MAP2	1168.9	0.630371	0.171086	3.68453	0.000229122	0.00520115
CHST1	52.8517	1.27576	0.346285	3.68413	0.000229484	0.00520366
ZNF423	1635.88	0.440365	0.1196	3.68199	0.000231425	0.00524192
PAX2	5.38729	6.03525	1.63946	3.68124	0.000232098	0.00525141
CEBPZOS	2101.43	-0.450319	0.122489	-3.67642	0.000236532	0.00534589
KAT2B	45.6031	1.53775	0.418409	3.67524	0.000237625	0.00535887
CELF3	47.1183	1.60469	0.436608	3.67536	0.000237514	0.00535887
IL27RA	343.34	-0.590081	0.160703	-3.67187	0.000240785	0.00542422
CPLANE1	484.063	0.55449	0.151025	3.67152	0.000241114	0.00542572
ICAM3	164.538	-0.83426	0.227363	-3.66929	0.000243228	0.00546735
LINP1	7.49838	-5.34832	1.4584	-3.66726	0.000245164	0.00550489
HEATR6	960.7	0.50481	0.137676	3.66665	0.000245745	0.00550596
LAMB1	3629.38	0.463225	0.12633	3.6668	0.000245608	0.00550596
ENC1	186.876	-1.12864	0.307951	-3.665	0.000247341	0.00553573
ITGB1	9635.54	-0.494339	0.134949	-3.66315	0.000249137	0.00556989
SEMA4C	3523.24	0.407474	0.111262	3.66228	0.000249979	0.00558269
HHEX	101.916	0.974964	0.266418	3.65953	0.000252674	0.00562579
B3GNT8	37.7284	1.5899	0.43446	3.65948	0.000252725	0.00562579
EPB41L2	3367.69	-0.618523	0.169019	-3.65949	0.000252719	0.00562579
B3GLCT	233.312	0.731952	0.200202	3.65608	0.000256106	0.00569493
SLC45A3	602.167	0.596497	0.163181	3.65543	0.000256755	0.00570322
RORB	89.368	-1.22353	0.334768	-3.65487	0.000257307	0.00570602
ARID1B	3400.19	0.46687	0.127743	3.65475	0.000257433	0.00570602
FBP1	80.5003	-1.11217	0.304462	-3.65292	0.000259271	0.00574061
SLC2A1	6608.47	-0.685099	0.187675	-3.65045	0.000261783	0.00579002
TEP1	413.328	-0.633387	0.173619	-3.64815	0.000264135	0.00583214
ENST00000496846.1	213.536	1.05143	0.288217	3.64804	0.000264251	0.00583214
ST14	787.274	-0.554662	0.152119	-3.64623	0.000266116	0.00585455
GSTP1	12146	-0.586944	0.16097	-3.6463	0.000266048	0.00585455
SLC29A4	393.703	0.662942	0.181813	3.64628	0.000266066	0.00585455
ADARB1	484.016	0.626171	0.171878	3.64311	0.000269366	0.00591976
MOK	77.6222	1.16646	0.320222	3.64265	0.00026985	0.0059241
ID2-AS1	37.9384	1.61698	0.444042	3.64149	0.000271063	0.00594441
REC8	775.73	0.562954	0.154686	3.63933	0.00027335	0.00598822
HNMT	50.7252	-1.21052	0.332716	-3.63831	0.000274437	0.00600566
EPPK1	608.639	0.57349	0.157645	3.63785	0.000274924	0.00600996
SALL4	9020.47	0.383818	0.10562	3.63394	0.000279127	0.0060954
MRS2	1736.39	-0.459865	0.126667	-3.63052	0.000282855	0.00617029
SLC5A4-AS1	40.2699	-1.89871	0.523437	-3.6274	0.000286292	0.0062387
LRRK1	36310	-0.747466	0.206388	-3.62165	0.000292728	0.00637222
EPHA10	38.9563	1.66049	0.458589	3.62087	0.000293616	0.00638483
GPR176	7903.57	-0.382383	0.105625	-3.62019	0.000294382	0.00639476
CD200	919.217	-0.434403	0.12003	-3.61913	0.000295595	0.00641438
ANXA4	253.675	-0.670416	0.185261	-3.61875	0.000296024	0.00641695
CNNM4	1001.74	0.55008	0.15203	3.61822	0.000296631	0.00642338
TEX14	43.6097	-1.59688	0.441436	-3.61746	0.000297509	0.00643565
DLL1	517.32	0.745581	0.206525	3.61013	0.000306042	0.00661331
GRB7	986.979	-0.51125	0.141696	-3.60808	0.000308468	0.00665878
CA2	141.509	0.810755	0.224837	3.60596	0.000310996	0.00670637
MALAT1	2897.03	0.632994	0.175822	3.6002	0.000317977	0.00684976
ASAH1	916.126	-0.436506	0.121414	-3.59519	0.000324153	0.00697553
KLHDC8B	509.683	0.855114	0.237976	3.59327	0.000326552	0.00701986
KCND2	249.965	-0.941296	0.262234	-3.58953	0.000331276	0.007114
DPP10	391.425	0.615941	0.171765	3.58596	0.00033584	0.00720453
FLVCR1	2928.68	-0.781395	0.217985	-3.58462	0.00033757	0.00723414
TTC39C	351.127	-0.673394	0.188083	-3.5803	0.000343199	0.00734717
VCAN	8038.66	-0.632557	0.176697	-3.5799	0.000343721	0.00735072
DKK1	22.0284	2.22176	0.620712	3.57938	0.000344412	0.0073579
IFI16	132.603	0.887081	0.247897	3.57842	0.000345672	0.00737719
TTC13	385.886	0.715965	0.200202	3.57622	0.000348598	0.00743196
FAM107A	18.5376	-2.5155	0.703542	-3.57548	0.00034958	0.00744524
RCN2	4726.87	0.414953	0.116152	3.5725	0.000353585	0.00752278
PDE2A	205.908	0.87314	0.244538	3.57057	0.000356199	0.0075706
LIN28A	62331.9	0.343267	0.0961866	3.56876	0.000358675	0.00761539
FHL1	2931.22	0.38002	0.106599	3.56495	0.000363927	0.00771899
PRKCQ-AS1	268.32	-0.63059	0.177143	-3.55977	0.000371175	0.00786465
GABRA5	178.702	-0.766955	0.215619	-3.557	0.000375114	0.00793997
EYA2	147.256	0.931201	0.261918	3.55532	0.000377517	0.00797723
PHYH	747.968	-0.472333	0.132856	-3.55523	0.000377646	0.00797723
BMP4	122.785	0.913995	0.257334	3.55178	0.000382629	0.00807425
SAMD11	72.4198	4.51257	1.27102	3.55034	0.00038473	0.00811032
SYT11	939.173	0.515485	0.14521	3.54993	0.00038534	0.00811489
ENST00000647895.1	5.12183	5.81863	1.64046	3.54695	0.000389726	0.00819891
USP2	251.041	0.801317	0.225961	3.54626	0.000390735	0.00820493
CLSTN2	69.8351	1.04195	0.293819	3.54622	0.000390806	0.00820493
SP5	12.7833	4.31743	1.21805	3.54455	0.000393291	0.00824874
SESTD1	932.654	0.788465	0.222597	3.54212	0.000396926	0.00829997
C11orf95	1198.74	0.385489	0.10883	3.54211	0.000396938	0.00829997
TUBB2A	2471.5	-0.519147	0.146562	-3.54217	0.000396844	0.00829997
KCNK12	319.969	1.00517	0.283802	3.54181	0.000397384	0.00830091
ITPKB	116.963	-1.3033	0.368402	-3.53771	0.000403613	0.00842253
INSM1	85.8803	1.15733	0.327241	3.53662	0.000405289	0.00844896
ALPK2	35.589	1.90636	0.540183	3.5291	0.000416978	0.0086839
RALGDS	760.127	0.544396	0.154289	3.52841	0.000418069	0.00869786
PTMS	7212.02	0.693238	0.196674	3.52482	0.000423778	0.00880777
SLC11A2	1844.51	0.444528	0.126216	3.52197	0.000428361	0.00889407
A2ML1	145.795	-0.951259	0.27025	-3.51992	0.000431678	0.00894498
ACOXL	936.411	0.467966	0.132941	3.52011	0.000431362	0.00894498
KIF21A	1458.52	0.462848	0.131574	3.51777	0.000435189	0.00900873
TCHP	465.955	-0.489492	0.139287	-3.51426	0.000440981	0.00910538
PPARGC1A	72.4302	-1.10932	0.315661	-3.51429	0.000440939	0.00910538
KIAA0040	417.911	-0.695957	0.198045	-3.51414	0.000441179	0.00910538
KCNQ5	19.7562	-2.32162	0.661011	-3.51223	0.000444365	0.00916199
HLA-B	639.47	-0.512647	0.146035	-3.51045	0.00044735	0.00921434
PIMREG	3216.32	-0.567941	0.161914	-3.50768	0.00045204	0.00930168
CAVIN4	245.419	0.810955	0.231231	3.50712	0.000452988	0.00930267
ENST00000450780.6	5.04161	-5.75399	1.64059	-3.50727	0.000452724	0.00930267
ERO1B	145.217	-1.13684	0.324196	-3.50663	0.000453819	0.0093105
FOXL2	13.6053	-2.51893	0.718773	-3.50448	0.000457494	0.00937659
DCLK1	1247.85	-0.781321	0.222971	-3.50414	0.000458082	0.00937935
NIPAL2	52.6502	-1.69755	0.484695	-3.50232	0.000461232	0.00943105
SLC43A1	785.699	-0.640046	0.182772	-3.50189	0.000461975	0.00943105
NXPH3	220.513	0.770456	0.220009	3.50193	0.000461907	0.00943105
FCHSD2	711.155	0.555679	0.158775	3.49979	0.000465624	0.00949615
PDE1B	74.8211	1.20683	0.344939	3.49869	0.000467556	0.00952616
FUT8	941.913	0.565186	0.161576	3.49795	0.000468856	0.00954325
ABCG2	26.0161	-1.82243	0.521532	-3.49437	0.000475175	0.00966094
ENST00000658425.1	28.664	-1.93675	0.554284	-3.49415	0.000475572	0.00966094
CERK	3048.64	0.371352	0.106337	3.49223	0.000479014	0.0097213
IGKV1D-43	12.7045	-2.70554	0.774905	-3.49145	0.000480401	0.0097399
RET	451.67	0.691111	0.197986	3.49071	0.000481734	0.009757
NRROS	175.818	-0.793607	0.227365	-3.49046	0.000482188	0.009757
CHDH	455.155	-0.660782	0.189384	-3.4891	0.000484642	0.00979706
COL6A3	145.444	-1.21314	0.347826	-3.48777	0.000487063	0.0098364
MEGF8	3864.7	-0.379113	0.108758	-3.48582	0.000490622	0.0098986
RPRM	199.071	0.921131	0.264319	3.48492	0.000492283	0.00992243
NUP210	4473.59	-0.48747	0.140299	-3.47452	0.000511775	0.0103053
TSPAN7	610.556	-0.520985	0.149963	-3.47409	0.000512588	0.0103116
AMOTL2	1594.63	0.901991	0.259654	3.47382	0.000513112	0.0103121
ENST00000519248.1	21.694	-2.14865	0.618682	-3.47294	0.000514785	0.0103357
MBOAT1	280.203	-0.627409	0.180693	-3.47224	0.000516136	0.0103528
NR2F2	7.48427	5.03348	1.45044	3.47032	0.000519831	0.0104168
KCNC3	352.954	0.625694	0.180455	3.46732	0.000525672	0.0105236
TBKBP1	569.712	0.568079	0.1639	3.46601	0.000528236	0.0105647
TBL1XR1	2792.11	0.650954	0.18786	3.4651	0.000530026	0.0105903
GDF11	1333.03	0.373334	0.107817	3.46266	0.000534866	0.0106767
PLTP	2489.31	-0.468863	0.135471	-3.461	0.000538174	0.0107248
SGPP1	202.436	-0.836358	0.241657	-3.46093	0.000538314	0.0107248
MAPRE3	173.078	0.894158	0.258493	3.45911	0.000541954	0.0107869
CATSPER2	45.6437	-1.44854	0.419114	-3.45619	0.000547877	0.0108887
MSANTD3-TMEFF1	1016.5	0.82147	0.237689	3.45607	0.00054812	0.0108887
EFR3A	1189.4	-0.755618	0.218739	-3.45442	0.000551475	0.0109448
NRN1L	73.911	1.27368	0.368754	3.454	0.000552338	0.0109514
ELF4	215.358	0.973502	0.281937	3.45291	0.000554578	0.0109853
SBF2	1277.64	-0.591639	0.171421	-3.45137	0.000557744	0.0110375
LHFPL6	83.6672	-1.05206	0.305177	-3.44738	0.000566058	0.0111913
BTN3A2	135.914	-1.05228	0.30587	-3.44028	0.000581112	0.0114779
SAPCD2	975.787	-0.430167	0.125127	-3.43785	0.000586349	0.0115703
GGACT	95.4496	-1.01248	0.294927	-3.43298	0.000596989	0.011769
BTG1	1370.62	0.525561	0.153164	3.43136	0.000600572	0.0118284
NTNG1	48.598	-1.36188	0.397192	-3.42878	0.000606303	0.0119299
CYP27C1	255.369	0.643306	0.187809	3.42531	0.0006141	0.0120719
DRD2	53.5123	1.48169	0.432641	3.42476	0.000615347	0.0120849
UGT8	752.236	-0.580961	0.169666	-3.42415	0.000616719	0.0121003
ZNF488	347.419	-0.928895	0.271365	-3.42305	0.000619226	0.012138
B3GALT5	959.838	-0.922978	0.269764	-3.42142	0.000622947	0.0121994
SEMA4G	328.323	0.658041	0.192403	3.42012	0.000625944	0.0122465
FAS	62.9412	-1.1912	0.348498	-3.4181	0.000630604	0.012326
KAT7	2785.7	-0.512863	0.150153	-3.41559	0.000636433	0.0124282
ELMSAN1	311.442	-0.997843	0.292176	-3.41522	0.000637316	0.0124337
PAX7	14.0301	3.04641	0.892087	3.41493	0.000637993	0.0124352
PALM3	608.827	0.567529	0.166238	3.41396	0.000640252	0.012444
TSPOAP1	583.445	0.512111	0.149995	3.4142	0.000639708	0.012444
VSNL1	455.272	-0.937813	0.274661	-3.41444	0.000639129	0.012444
RAB25	724.852	-0.683523	0.200253	-3.41329	0.000641838	0.0124523
ENST00000664303.1	7.94473	4.50573	1.32006	3.41327	0.000641883	0.0124523
FJX1	244.811	0.998391	0.292526	3.413	0.000642509	0.0124527
KCTD12	186.841	-1.14784	0.336939	-3.40667	0.000657617	0.0127336
MEIS2	30.1044	1.99161	0.585078	3.404	0.000664062	0.0128464
F2R	1020.87	0.424166	0.124791	3.39901	0.000676303	0.013071
SSTR1	66.2279	-1.16286	0.342406	-3.39613	0.000683454	0.0131969
ZNF398	790.228	-0.604177	0.17803	-3.39368	0.000689614	0.0133034
PLXNA1	3872.37	0.325782	0.0960103	3.3932	0.000690818	0.0133142
ENST00000450443.1	32.7241	-1.53932	0.453696	-3.39285	0.000691685	0.0133185
PAN2	1357.9	-0.510944	0.150665	-3.39126	0.000695718	0.0133837
PLIN5	79.4008	1.09383	0.322727	3.38935	0.000700596	0.013465
MUC4	263.247	0.910819	0.268894	3.38728	0.000705881	0.013554
B3GAT1	1145.14	0.436729	0.128995	3.38562	0.000710168	0.0136236
ENST00000624417.1	12.2452	2.68907	0.79491	3.38286	0.000717362	0.0137489
CCDC74B	173.143	0.737877	0.218245	3.38095	0.000722358	0.0138318
ENST00000648218.1	85.6937	-1.01115	0.299119	-3.38043	0.000723724	0.0138451
PTCH2	32.9793	1.54684	0.457757	3.37917	0.000727042	0.0138958
CHFR	1065.87	0.45654	0.135451	3.37051	0.000750288	0.0143268
TRIM38	221.161	0.663182	0.196852	3.36893	0.000754608	0.014396
CPLX3	62.8659	1.10651	0.328521	3.36817	0.000756702	0.0144227
ENST00000657536.1	4.35429	-5.57597	1.65738	-3.36433	0.000767304	0.0145978
JCAD	190.842	0.843764	0.250792	3.3644	0.000767117	0.0145978
MEX3B	496.628	0.583974	0.173671	3.36253	0.000772329	0.0146693
SFRP1	33029.8	0.310709	0.092405	3.36247	0.00077248	0.0146693
GNG4	1100.56	-0.532604	0.158437	-3.36162	0.000774853	0.0147009
ENST00000661475.1	11.8068	-3.00382	0.893928	-3.36025	0.000778723	0.0147608
PCOLCE	667.628	-0.530304	0.15784	-3.35976	0.000780104	0.0147734
TOX	1429.51	0.443725	0.132101	3.35897	0.000782337	0.0148021
ARHGEF9	1396.87	0.445403	0.132611	3.35871	0.000783083	0.0148027
AFAP1L1	134.842	-0.865345	0.257669	-3.35836	0.000784054	0.0148075
TICRR	1911.79	-0.443415	0.132282	-3.35205	0.000802145	0.0151354
ZDHHC9	2230.93	0.331865	0.0990753	3.34963	0.000809208	0.0152408
ZDBF2	660.978	0.855883	0.25551	3.3497	0.000808979	0.0152408
ENST00000663335.1	4.57253	5.62306	1.68012	3.34682	0.000817455	0.0153821
LINC02593	9.41638	3.78157	1.13171	3.34147	0.000833347	0.0156669
WSCD1	1651.91	-0.625912	0.187454	-3.33901	0.000840764	0.015792
BCAN	63.3839	-1.25463	0.375873	-3.33792	0.000844085	0.01584
LRRFIP1	1205.54	-0.467297	0.140053	-3.33657	0.000848203	0.0159028
JAZF1	269.509	-0.575895	0.172726	-3.33416	0.00085557	0.0160264
ABHD2	1154.87	-0.677015	0.203078	-3.33376	0.000856793	0.0160348
MAGEA4	7.66325	-4.26361	1.28044	-3.32981	0.000869055	0.0162496
DLX6-AS1	6.14817	5.06029	1.5203	3.32848	0.000873215	0.0163126
LRRC58	802.809	-0.780169	0.234434	-3.32788	0.000875082	0.0163328
PBX3	1414.88	0.411132	0.12359	3.32657	0.00087921	0.016395
TAGLN2	1438.48	-0.495953	0.149253	-3.3229	0.000890871	0.0165975
ADRA1D	34.5158	-1.54353	0.464892	-3.32018	0.000899582	0.0167429
INHBA	18.6141	-2.53905	0.764783	-3.31996	0.000900294	0.0167429
RTN1	109.955	0.818488	0.246554	3.31971	0.000901125	0.0167433
RHOXF1-AS1	92.5512	-0.873652	0.263584	-3.31451	0.000918055	0.0170292
ENST00000613430.1	35.9837	-1.48668	0.448549	-3.31442	0.000918325	0.0170292
MAP1LC3C	152.275	-0.80055	0.24155	-3.31422	0.000918983	0.0170292
EFNB3	678.926	0.46088	0.139271	3.30923	0.000935535	0.0173204
TRIM71	17474.3	0.454119	0.137248	3.30874	0.000937159	0.0173349
SLFN13	972.308	-0.591274	0.178746	-3.30791	0.000939959	0.0173712
HERC2P2	569.279	-0.540833	0.163526	-3.30732	0.000941933	0.0173921
AGRN	6428.64	0.33448	0.101297	3.30199	0.000960032	0.0177105
COL6A2	2805.76	-0.462388	0.140051	-3.30158	0.000961419	0.0177203
TRIM45	624.457	0.469158	0.142126	3.301	0.000963419	0.017739
SLC29A1	3711.37	-0.353344	0.107048	-3.30078	0.000964149	0.017739
OTX1	55.6928	1.08827	0.329863	3.29915	0.00096979	0.0178269
FEZF2	4.041	5.53774	1.67992	3.29643	0.000979212	0.0179841
GDPD1	141.129	0.778279	0.236118	3.29614	0.000980227	0.0179868
HRK	282.281	0.887542	0.269375	3.29483	0.00098483	0.0180477
GBX2	8.20691	-4.50638	1.36777	-3.29469	0.000985291	0.0180477
ENST00000617746.4	130.413	-0.919215	0.279102	-3.29347	0.000989576	0.0181101
TAPBP	986.588	-0.435972	0.132396	-3.29295	0.000991428	0.018128
USP9X	23236.9	0.417945	0.126968	3.29174	0.000995712	0.0181492
MPZL2	34.7967	-1.46235	0.444229	-3.29189	0.000995158	0.0181492
GGN	26.1253	-1.53433	0.466132	-3.29163	0.000996102	0.0181492
ENST00000619363.2	108.111	0.86988	0.264258	3.29178	0.000995559	0.0181492
FKRP	574.237	0.482024	0.146594	3.28816	0.00100845	0.0183581
CKB	8913.62	0.623944	0.189919	3.28532	0.00101868	0.0185274
ABR	2524.72	0.384323	0.11699	3.28508	0.00101954	0.0185274
IMMP2L	111.092	-0.829099	0.252632	-3.28185	0.0010313	0.0187245
NKX1-2	189.822	-0.875579	0.266839	-3.2813	0.00103331	0.0187445
RASSF4	558.794	-0.818297	0.249467	-3.28019	0.00103738	0.018802
HDHD5	1299.39	-0.513533	0.156679	-3.2776	0.00104692	0.0189522
HERC6	245.302	-0.695311	0.21215	-3.27745	0.00104751	0.0189522
RSAD1	657.066	-0.452008	0.137973	-3.27607	0.00105264	0.0190286
TLE4	1453.59	0.389781	0.119007	3.27528	0.00105556	0.0190647
GAS6-DT	22.6843	-1.6685	0.509507	-3.27474	0.00105759	0.0190846
DUSP4	179.624	-1.04603	0.319559	-3.27336	0.00106276	0.0191611
PCDHAC2	247.315	-1.12707	0.344378	-3.27277	0.00106498	0.0191845
TP73	262.776	-0.92918	0.283962	-3.27219	0.00106716	0.0192071
ECHDC3	433.554	-0.468256	0.143187	-3.27024	0.00107455	0.0193231
SLC38A3	75.5013	0.991981	0.303462	3.26889	0.00107972	0.0193993
HAPLN4	434.695	0.558594	0.170902	3.26851	0.00108114	0.019408
GRIA3	99.967	-0.848243	0.259869	-3.26412	0.00109806	0.0196775
RBPMS2	3113.05	-0.326642	0.100064	-3.26433	0.00109722	0.0196775
SOX9-AS1	22.2902	-1.67433	0.513251	-3.26222	0.00110545	0.0197928
NAGA	696.693	-0.395971	0.121393	-3.2619	0.00110669	0.0197979
TEAD4	787.739	-0.418292	0.12828	-3.26076	0.00111113	0.0198602
ZFHX3	36.036	1.46787	0.450424	3.25886	0.00111861	0.0199765
ENST00000668239.1	105.247	-0.793921	0.243865	-3.25558	0.00113162	0.0201914
COLCA1	46.6754	-1.8181	0.55851	-3.25527	0.00113284	0.0201958
MAT1A	193.005	-0.746835	0.22966	-3.25192	0.00114629	0.0203742
NLGN1	196.858	-0.922045	0.283525	-3.25208	0.00114565	0.0203742
ENST00000668380.1	4.31654	5.56464	1.71123	3.25183	0.00114663	0.0203742
SAMD14	369.282	0.847289	0.26056	3.25179	0.00114679	0.0203742
LINC02772	26.2999	2.52755	0.77792	3.24912	0.00115763	0.0205492
ENST00000420509.1	99.2072	-0.940934	0.289641	-3.24862	0.00115968	0.0205679
TMEM30B	469.864	-0.656681	0.202163	-3.24827	0.00116109	0.0205753
WHAMM	127.016	-0.853984	0.263177	-3.2449	0.00117492	0.0207955
CDK2AP1	2810.91	0.588964	0.181513	3.24475	0.00117553	0.0207955
KIF5C	3505.31	0.473013	0.145815	3.24391	0.001179	0.020839
SCARF1	46.001	-1.1409	0.352077	-3.24049	0.00119326	0.0210732
FURIN	1314.72	-0.393465	0.121438	-3.24006	0.00119504	0.0210866
PRKD1	227.943	0.586628	0.181129	3.23874	0.00120061	0.0211667
OBSL1	3618.98	-0.42692	0.131861	-3.23765	0.00120518	0.0212293
RGN	34.4662	-1.5101	0.466541	-3.23681	0.00120874	0.0212739
LINC02617	693.35	-0.962936	0.297696	-3.23463	0.00121801	0.0214187
DLX6	7.70909	4.37393	1.35333	3.23198	0.00122936	0.0216
ANG	42.5467	-1.28317	0.39711	-3.23127	0.0012324	0.021635
ENST00000669826.1	4.38509	5.58773	1.72985	3.23018	0.0012371	0.0216992
LINC01152	23.2293	-1.64186	0.508756	-3.22719	0.0012501	0.0218947
BACE2	284.37	-0.606877	0.188054	-3.22713	0.00125037	0.0218947
CYP46A1	43.6955	1.85117	0.57375	3.22644	0.00125339	0.021929
ALDH3A2	1638.69	-0.439281	0.136198	-3.22531	0.00125837	0.0219976
ENST00000634596.1	106.224	-0.778121	0.24131	-3.22457	0.00126162	0.0220357
SCG5	1127.7	0.507848	0.157742	3.2195	0.00128416	0.0223915
CCND1	4748.15	0.423532	0.131551	3.21954	0.00128399	0.0223915
BMP7	500.512	0.902792	0.280576	3.21764	0.0012925	0.022518
GPR137B	132.211	-0.702059	0.218235	-3.21699	0.00129543	0.0225501
ARID5A	108.516	-0.808065	0.251239	-3.21631	0.00129849	0.0225843
SOCS1	127.032	-0.76964	0.239574	-3.21253	0.00131569	0.0228236
FOXP1	735.203	0.702792	0.21878	3.21232	0.00131666	0.0228236
LHFPL4	1247.48	0.542779	0.168961	3.21245	0.00131606	0.0228236
GTF2IRD1	1461.05	0.517718	0.16116	3.21244	0.00131612	0.0228236
ENST00000422473.1	31.5207	-1.42462	0.44375	-3.21042	0.00132543	0.0229479
NCCRP1	99.0165	0.854122	0.266087	3.20993	0.00132766	0.0229479
HLA-G	36.6322	-1.37095	0.427084	-3.21003	0.00132721	0.0229479
DZIP1L	154.435	0.768083	0.239293	3.2098	0.00132827	0.0229479
ANXA3	301.482	-0.691887	0.215628	-3.20871	0.00133334	0.0230162
ARNT2	723.385	0.571484	0.178151	3.20786	0.00133729	0.0230651
TMEM121B	462.287	0.524944	0.16371	3.20654	0.00134341	0.0231514
PCDHB10	90.4329	0.951419	0.296776	3.20585	0.00134666	0.0231738
UBQLN4	2343.36	0.326427	0.101824	3.20578	0.00134695	0.0231738
PCDHB9	25.73	1.6459	0.513464	3.20549	0.00134831	0.023178
IRF2	273.732	-0.657156	0.205035	-3.20509	0.00135021	0.0231914
ENST00000282308.4	242.179	0.653187	0.203846	3.20432	0.00135381	0.0232339
ENST00000609146.1	23.6662	2.61182	0.815263	3.20365	0.00135698	0.0232689
CR1L	33.9338	-1.79115	0.559138	-3.20341	0.00135811	0.0232691
KLF15	568.137	0.453614	0.141627	3.20288	0.0013606	0.0232923
GRPR	163.55	1.10686	0.345687	3.20191	0.00136517	0.0233415
C2orf68	924.702	-0.371781	0.116116	-3.2018	0.00136573	0.0233415
TNFRSF10B	1188.04	-0.446775	0.139565	-3.20119	0.00136859	0.0233712
GLT1D1	185.148	0.662519	0.20711	3.19888	0.00137963	0.023532
MECOM	9.44611	2.98847	0.934264	3.19874	0.00138029	0.023532
BNC1	8.67539	-3.56863	1.11584	-3.19817	0.00138304	0.0235536
ATP8B1	92.7964	-1.2301	0.384648	-3.198	0.00138383	0.0235536
HLA-K	15.0121	-2.08376	0.651631	-3.19776	0.00138502	0.0235544
LINC01630	14.2148	-2.41001	0.75398	-3.19639	0.0013916	0.023647
PDGFA	571.485	-0.885112	0.276947	-3.19596	0.00139365	0.0236624
PYGM	274.274	-0.549297	0.171994	-3.19371	0.00140459	0.0238233
PON2	624.806	0.494478	0.154837	3.19353	0.00140544	0.0238233
LNCPRESS2	76.3742	-1.3288	0.416245	-3.19236	0.00141117	0.0239008
C5orf58	5.82769	-4.31318	1.35122	-3.19207	0.00141255	0.0239047
ENST00000560818.1	16.6042	-2.68255	0.840496	-3.19163	0.00141473	0.023922
JARID2	7819.64	-0.483279	0.151438	-3.19126	0.00141652	0.0239328
DHRS7	407.966	-0.584782	0.183315	-3.19004	0.00142252	0.0240145
FOXI2	36.9946	-1.3642	0.428053	-3.18699	0.00143762	0.0242496
SLC9A7	986.75	-0.871518	0.273484	-3.18672	0.00143895	0.0242522
SREBF1	2413.22	0.413823	0.130141	3.17982	0.00147367	0.0247768
PKD1L1	58.0211	-1.38054	0.434142	-3.17993	0.00147312	0.0247768
SRSF12	376.812	0.534842	0.168189	3.18	0.00147277	0.0247768
PEBP1	8649.7	-0.424568	0.133703	-3.17545	0.00149605	0.0251327
TLK2	2001.99	0.463377	0.145947	3.17496	0.00149856	0.0251543
SLC1A3	143.384	-1.05797	0.333306	-3.17417	0.00150264	0.0252024
ENST00000565390.2	109.309	0.781121	0.246222	3.17243	0.00151171	0.025334
FXYD5	1240.92	-0.536786	0.169276	-3.17107	0.00151876	0.0253905
POU5F1	31892.2	-0.473914	0.149438	-3.1713	0.00151756	0.0253905
TP53BP2	1962.96	0.353305	0.111409	3.17125	0.00151783	0.0253905
C17orf58	367.642	-0.531849	0.167749	-3.17051	0.00152173	0.0254195
BICD1	1410.23	0.477603	0.150656	3.17015	0.00152359	0.02543
MDK	10715.6	0.600724	0.189551	3.1692	0.00152859	0.025493
ANO1	261.915	-0.779813	0.246117	-3.16847	0.00153243	0.0255365
INTS3	2237.42	-0.368882	0.116464	-3.16735	0.00153838	0.0256148
CAMTA2	388.77	0.60893	0.192318	3.16626	0.00154411	0.0256897
UNC5A	830.67	0.570298	0.180156	3.16557	0.00154779	0.0257301
KCNK6	496.296	0.566166	0.179007	3.16281	0.00156254	0.0259337
MAP3K8	117.288	-0.802905	0.253841	-3.16303	0.00156137	0.0259337
SLC8A2	197.891	1.13049	0.357645	3.16092	0.00157272	0.0260817
ENST00000455843.5	4.04963	-5.55504	1.75795	-3.15995	0.00157795	0.0261475
C1orf50	210.72	1.06234	0.336372	3.15822	0.00158737	0.0262824
ENST00000581719.2	3.93273	5.44176	1.72318	3.15798	0.00158865	0.0262827
ADAMTS1	354.615	-0.824776	0.261266	-3.15684	0.00159488	0.0263646
PCDHAC1	69.8963	-1.33687	0.423792	-3.15456	0.00160742	0.0265506
DLGAP1-AS2	118.362	-0.750872	0.238066	-3.15405	0.00161021	0.0265756
UBR5	6699.46	-0.545703	0.173057	-3.15332	0.00161425	0.026621
C19orf44	181.676	0.640555	0.203192	3.15246	0.00161903	0.0266786
BTBD17	147.108	0.885477	0.280964	3.15157	0.00162397	0.0267386
ENST00000625081.1	12.0293	-2.31994	0.73637	-3.1505	0.0016299	0.0268149
GNG3	64.4531	1.35985	0.431716	3.14987	0.00163345	0.0268519
TMEM190	14.4375	2.38057	0.756624	3.1463	0.0016535	0.0271599
NKAIN4	224.514	0.888289	0.282372	3.14582	0.00165624	0.0271733
HLA-A	5384.13	-0.449237	0.14281	-3.14569	0.00165694	0.0271733
THSD7A	149.494	1.0053	0.320099	3.14058	0.00168612	0.0276299
ACCS	180.631	-0.630864	0.200913	-3.13998	0.0016896	0.027665
DUSP10	79.6023	0.920514	0.293374	3.13768	0.0017029	0.0278607
GLT8D2	121.731	-0.707058	0.225414	-3.13672	0.00170852	0.0279205
NBEAL2	1555.34	0.357561	0.113997	3.13659	0.00170925	0.0279205
ATP11A	2949.77	-0.81265	0.259112	-3.13629	0.00171102	0.0279274
SYPL1	1597.6	-0.354466	0.113058	-3.13527	0.00171695	0.028002
STOX1	211.957	0.5971	0.190653	3.13187	0.00173695	0.0283059
KIFC2	484.721	0.540613	0.172713	3.13013	0.00174728	0.0284518
FAAH	239.158	0.580225	0.185413	3.12937	0.00175182	0.0285032
NPAS3	16.6098	-2.18498	0.698351	-3.12877	0.00175542	0.0285394
TEX264	239.495	-0.738044	0.236062	-3.12649	0.00176908	0.0287389
FOS	1845.36	-0.926376	0.296357	-3.12588	0.00177276	0.0287535
PMEL	3231.44	0.555479	0.177701	3.12592	0.00177252	0.0287535
RASGEF1B	84.776	0.838739	0.268386	3.12513	0.00177728	0.0288042
SAMD1	1674.31	0.441595	0.141381	3.12343	0.00178754	0.0289307
SRGAP3	303.794	0.741436	0.237383	3.12338	0.00178789	0.0289307
TAF4B	791.91	-0.461085	0.147794	-3.11977	0.0018099	0.029264
ENST00000671139.1	46.4016	1.21956	0.391009	3.11902	0.00181455	0.0293163
ACSM1	38.493	1.24709	0.400004	3.1177	0.00182269	0.0294249
TRIB1	1754.54	-0.396215	0.127108	-3.11715	0.00182606	0.0294436
DBN1	12124.5	0.416218	0.133529	3.11705	0.0018267	0.0294436
SV2A	2443.97	0.301534	0.0967504	3.11661	0.00182942	0.0294645
BTN3A1	144.37	-0.684103	0.219536	-3.11613	0.00183244	0.0294901
CHSY1	1444.51	-0.465245	0.14943	-3.11346	0.00184906	0.0297345
GIT1	2193.11	0.426532	0.137022	3.11288	0.00185272	0.0297701
SYT12	281.068	-0.657513	0.211265	-3.11226	0.00185661	0.0298096
LGI1	10.9305	3.02265	0.971755	3.11051	0.00186765	0.0299635
PRKAR2B	1153.16	0.474287	0.15259	3.10824	0.00188204	0.0301477
FBXO7	1648.81	-0.373446	0.120142	-3.10836	0.00188127	0.0301477
CACNA2D1	922.878	0.820329	0.263953	3.10786	0.00188447	0.0301632
CMTM5	25.9811	1.62468	0.52343	3.10391	0.0019098	0.030545
CD8B	12.4462	-2.82135	0.909073	-3.10355	0.00191216	0.0305591
APCDD1L	56.2304	-1.17532	0.378826	-3.10253	0.00191877	0.030641
MXI1	354.887	-0.763186	0.246061	-3.10161	0.00192469	0.0307119
TYRO3	4787.92	0.491301	0.158461	3.10046	0.00193219	0.0308078
ALKAL2	18.0341	-1.94293	0.626798	-3.09977	0.0019367	0.0308559
ATN1	4387.22	0.349015	0.112608	3.09938	0.00193928	0.0308732
ENST00000664047.1	217.786	-1.01112	0.326332	-3.09843	0.00194547	0.0309479
RAB6B	799.84	0.596259	0.192457	3.09814	0.00194742	0.0309551
SRC	1503.09	0.408632	0.131909	3.09783	0.00194942	0.0309631
CTBS	108.155	-1.03051	0.332757	-3.09687	0.00195576	0.03104
PBK	268.711	-0.559117	0.180615	-3.09563	0.00196396	0.0311224
CHRND	25.0672	-2.12824	0.687453	-3.09583	0.00196262	0.0311224
FOXO4	610.195	-0.49932	0.161376	-3.09414	0.00197384	0.0312549
FIBCD1	178.753	0.850334	0.274887	3.09339	0.00197883	0.03131
TEAD2	4494.87	0.44249	0.143094	3.09231	0.00198605	0.0314003
ODF2	483.475	-0.712382	0.230625	-3.08892	0.00200887	0.0317367
MAPK13	527.473	-0.408712	0.132348	-3.08816	0.002014	0.0317936
GALE	228.865	-0.654362	0.211917	-3.08783	0.00201627	0.031805
CEACAM1	28.5273	-1.74523	0.565727	-3.08494	0.00203595	0.0320911
NISCH	3817.33	0.323679	0.10496	3.08385	0.00204344	0.0321845
CHRNB4	117.539	0.93924	0.304658	3.08293	0.00204972	0.032259
FGF8	21.1318	1.8594	0.603181	3.08266	0.00205157	0.0322635
ADAMTS2	310.823	0.67343	0.21849	3.08221	0.00205473	0.0322886
HTRA3	100.218	-0.792332	0.257191	-3.08071	0.00206508	0.0324133
CFAP77	32.5767	1.48386	0.481677	3.08061	0.0020658	0.0324133
CAPN2	1328.35	-0.369977	0.120118	-3.08011	0.00206922	0.0324424
IL17RA	476.007	-0.532967	0.173142	-3.0782	0.00208258	0.032627
TSPYL2	922.734	0.463097	0.150504	3.07698	0.00209113	0.0327362
NPY1R	149.037	0.737649	0.239893	3.07491	0.00210565	0.0329386
PKD1L2	79.5292	-1.08172	0.351838	-3.07448	0.00210872	0.0329617
ENST00000561538.1	28.6113	-1.69645	0.551898	-3.07385	0.00211314	0.0330058
ENST00000656408.1	382.687	-0.597429	0.194426	-3.07278	0.00212076	0.0330998
SLC15A1	49.1741	-1.2488	0.406492	-3.07215	0.00212525	0.0331449
HS3ST1	12.9536	-2.45931	0.800767	-3.07119	0.00213207	0.0332262
ENST00000640084.1	122.184	1.23822	0.403694	3.06723	0.00216049	0.0336438
ACE	166.059	-0.668738	0.218129	-3.06579	0.00217093	0.0337809
TMEM150C	157.943	0.656922	0.214332	3.06497	0.00217691	0.0338484
MAP1B	5296.61	0.71312	0.232743	3.06398	0.00218417	0.0339104
INSIG2	281.638	-0.66016	0.215456	-3.06402	0.00218388	0.0339104
SERPINE1	29.7675	-1.50782	0.492639	-3.06071	0.00220813	0.0342567
TCTEX1D1	24.8499	-1.44395	0.47188	-3.05999	0.00221341	0.0343128
WDTC1	1042.44	-0.44925	0.146899	-3.05823	0.00222651	0.03449
C16orf87	519.214	0.451707	0.147787	3.05649	0.00223948	0.0346651
PGA5	23.7063	1.59245	0.521417	3.05409	0.00225747	0.0349173
KIF12	80.4135	0.969709	0.317597	3.05327	0.00226363	0.0349676
SLC49A4	297.589	0.623275	0.204138	3.05321	0.0022641	0.0349676
RELL2	223.569	-0.568706	0.18636	-3.05165	0.00227587	0.0351231
CDK6	1551.16	-0.697181	0.228487	-3.05129	0.00227861	0.0351391
MAPK15	153.778	0.935694	0.306688	3.05096	0.00228112	0.0351516
SLITRK5	168.984	-0.748964	0.245536	-3.05032	0.00228598	0.0352003
BFSP1	193.333	0.677463	0.22217	3.0493	0.00229372	0.0352933
PGPEP1	442.763	-0.660385	0.216849	-3.04537	0.00232391	0.0357312
ARHGAP15	5.67904	4.60841	1.51367	3.04452	0.00233049	0.0358057
ALDH1A2	37.9977	2.02237	0.664331	3.04422	0.00233282	0.0358149
SULT1A1	191.937	-0.79946	0.262671	-3.04358	0.0023378	0.0358648
ENST00000563969.5	10.8517	3.95998	1.30209	3.04125	0.002356	0.0361172
SENP3-EIF4A1	38.3614	1.16958	0.384616	3.0409	0.00235869	0.0361317
ENST00000625085.1	6.88739	-3.65111	1.20078	-3.04062	0.00236093	0.0361392
TENM3-AS1	144.666	-0.953163	0.313504	-3.04035	0.00236305	0.0361449
SIRPA	494.384	0.431505	0.141975	3.0393	0.00237128	0.0362439
PRPH	8.06293	2.99041	0.984055	3.03886	0.00237475	0.0362701
FGFR2	4734.24	0.321898	0.105958	3.03799	0.00238163	0.0363216
PAM	1745.75	-0.373629	0.122983	-3.03805	0.00238113	0.0363216
CD83	168.266	-0.67855	0.223565	-3.03514	0.00240428	0.03664
ADAP1	109.543	-0.843546	0.277966	-3.03471	0.00240765	0.0366643
LRRC49	408.077	0.434636	0.143353	3.03192	0.00243003	0.036978
BHLHE41	10.2214	-2.71793	0.896582	-3.03144	0.0024339	0.0370097
FBXL14	166.18	-0.670199	0.221148	-3.03054	0.00244113	0.0370923
PLEKHG3	1549.08	-0.367871	0.121529	-3.02703	0.00246969	0.0374818
FN1	2308.95	-0.404606	0.133668	-3.02694	0.00247039	0.0374818
FYTTD1	679.821	-0.841445	0.278391	-3.02254	0.00250667	0.0380043
GLI1	647.037	0.515488	0.17058	3.02196	0.0025114	0.0380481
NIPSNAP2	1459.04	-0.339038	0.112213	-3.02137	0.00251637	0.0380955
TXNDC5	5597.95	-0.288871	0.0956334	-3.02061	0.00252268	0.0381353
COBL	2345.45	-0.460495	0.15245	-3.02063	0.00252247	0.0381353
TCF15	97.6111	-0.757803	0.251116	-3.01774	0.00254665	0.0384695
ADAMTSL1	57.3534	1.03798	0.344083	3.01665	0.00255583	0.03858
ENST00000660351.1	426.154	-0.515388	0.170903	-3.01568	0.00256403	0.0386755
LIPG	268.175	-0.548383	0.181966	-3.01366	0.00258119	0.0388564
C11orf80	599.652	0.613059	0.203418	3.01379	0.00258005	0.0388564
CR2	245.462	-1.03208	0.342478	-3.01358	0.00258184	0.0388564
MARCKS	8682.14	0.437463	0.145173	3.01338	0.00258354	0.0388564
TMEM164	1759.63	0.333765	0.110826	3.0116	0.00259874	0.0390567
SLC4A2	1893.46	0.543468	0.180492	3.01103	0.00260364	0.0391019
VPS9D1-AS1	252.876	0.599301	0.199148	3.00933	0.00261824	0.0392926
ESRP2	1115.63	-0.393781	0.131025	-3.00539	0.00265237	0.039776
ARRB1	130.949	-0.797744	0.26553	-3.00435	0.00266148	0.0398836
TMEM45A	376.022	-0.555444	0.18497	-3.00288	0.00267437	0.0400478
PLA2G7	161.868	0.607835	0.202559	3.00078	0.0026929	0.040296
MDFIC	215.038	-0.896572	0.298935	-2.99922	0.0027067	0.0404732
PYDC1	8.03396	-3.10133	1.03488	-2.99681	0.00272818	0.0406475
ARHGEF39	470.474	-0.476031	0.158821	-2.99728	0.00272398	0.0406475
PLBD1	249.037	-0.507679	0.1694	-2.99692	0.00272723	0.0406475
BLACAT1	429.263	0.50986	0.170091	2.99757	0.0027214	0.0406475
HSPA4L	176.387	-1.18113	0.394081	-2.99718	0.00272494	0.0406475
NREP	7931.8	0.353771	0.118103	2.99545	0.00274036	0.0407996
RAB3B	3431.44	0.495377	0.165447	2.99418	0.00275184	0.0409411
C22orf15	41.9087	-1.12452	0.375618	-2.99378	0.00275543	0.040965
CDKN1A	68.6235	-0.996075	0.332811	-2.99291	0.00276327	0.0410509
PDE11A	36.3185	-2.02736	0.677433	-2.9927	0.00276518	0.0410509
ADAMTS15	70.3228	-0.932751	0.311853	-2.991	0.00278067	0.0412512
PJA1	2566.36	0.308123	0.103074	2.98935	0.0027957	0.0414445
LPCAT3	1206.47	0.35294	0.118091	2.98872	0.00280152	0.041501
HSD17B4	5622.57	-0.401389	0.134416	-2.98618	0.0028249	0.0418174
MBD5	329.976	0.667683	0.223693	2.98482	0.00283744	0.041973
AIFM3	39.6565	1.53048	0.512874	2.98413	0.00284388	0.0420081
MYO1C	1673.8	-0.447208	0.149853	-2.9843	0.00284224	0.0420081
NAT8L	587.11	0.451837	0.151498	2.98246	0.0028594	0.0422073
ACVR1B	1759.56	0.518626	0.173978	2.98099	0.0028732	0.0423807
CWC22	1569.21	0.454996	0.152729	2.97911	0.00289083	0.0426104
B4GALT1	983.469	-0.334656	0.112359	-2.97846	0.002897	0.042671
AR	453.856	0.628119	0.210957	2.97748	0.00290633	0.0427779
IPO5	20979	0.402968	0.135373	2.97672	0.00291348	0.0428526
UPP1	632.247	0.60271	0.202547	2.97565	0.00292364	0.0429715
PDCD1	29.5631	-1.36822	0.459841	-2.97543	0.00292582	0.042973
LPAR3	209.962	-0.588439	0.197903	-2.97337	0.00294549	0.0432312
ENST00000645667.1	50.2788	1.52377	0.512562	2.97285	0.00295053	0.0432745
CCDC88C	1860.92	0.403336	0.135721	2.97181	0.00296052	0.0433901
UHRF1	2474.34	0.409287	0.137764	2.97093	0.00296903	0.0434841
TRPA1	28.0923	-1.77999	0.599456	-2.96934	0.00298443	0.0436787
PC	761.277	0.454437	0.153122	2.96781	0.00299928	0.043865
HHAT	24.7908	1.44123	0.485777	2.96685	0.00300864	0.0439708
LINC02582	1957.39	-0.944706	0.318548	-2.96566	0.00302035	0.0440796
CACNG4	284.029	0.574819	0.193821	2.96572	0.00301979	0.0440796
CLDN10	549.392	-0.44582	0.150355	-2.96512	0.00302565	0.0440948
CDHR3	51.0096	-1.1927	0.402231	-2.96522	0.00302466	0.0440948
UNC13A	1412.28	-0.520341	0.175666	-2.96211	0.00305543	0.0444974
LIM2	5.42097	4.88376	1.64902	2.96162	0.0030603	0.0445369
SYT4	63.2381	-1.08282	0.365783	-2.96027	0.0030737	0.0447005
WNT5B	23.5292	-1.58906	0.537104	-2.95858	0.00309062	0.044915
LDB2	1234.99	-0.518897	0.175482	-2.95699	0.0031066	0.0450839
FAM122C	314.151	0.50877	0.172054	2.95703	0.0031062	0.0450839
CYP27A1	189.553	-0.669646	0.226666	-2.95432	0.00313354	0.045443
ENST00000557618.1	7.63802	-3.03726	1.02852	-2.95305	0.00314651	0.0455991
PDE4B	68.2373	-0.904514	0.306358	-2.95248	0.00315237	0.045652
PALLD	1317.43	0.436184	0.147867	2.94984	0.00317935	0.0460104
KIF21B	2001.03	0.520414	0.176454	2.94929	0.00318504	0.0460606
DUSP15	117.649	0.859886	0.291596	2.9489	0.0031891	0.0460871
RGL1	53.505	1.08595	0.368301	2.94853	0.00319284	0.0461089
AP1S1	682.935	-0.555437	0.188395	-2.94825	0.00319576	0.0461189
GJC3	45.9033	-1.12065	0.38043	-2.94574	0.00322182	0.0464625
LINC01795	65.1151	-0.933869	0.317064	-2.94537	0.00322573	0.0464865
NRIP1	398.232	-0.730082	0.248003	-2.94384	0.00324168	0.0466513
HIP1R	409.519	0.5831	0.198061	2.94404	0.00323962	0.0466513
RRP15	1178.83	0.424853	0.144418	2.94183	0.00326283	0.046923
HTATIP2	476.779	-0.434914	0.147859	-2.94141	0.00326726	0.046954
FAM168A	1531.71	0.479171	0.162953	2.94054	0.00327642	0.047053
BRPF1	981.964	0.348264	0.118448	2.94023	0.00327967	0.047067
ENST00000662865.1	5.38763	5.89131	2.00516	2.93808	0.00330254	0.0473623
ENST00000511422.1	49.2666	-1.10277	0.37543	-2.93734	0.00331037	0.0474417
TFE3	4974.32	-0.35918	0.122302	-2.93683	0.00331586	0.0474876
FAIM2	89.0922	0.914379	0.311492	2.93548	0.00333035	0.047662
LSM14B	2182.34	0.298827	0.101854	2.93386	0.00334773	0.0478776
KLK11	3.62257	-5.20133	1.77337	-2.93302	0.00335682	0.0479414
GCNT1	1852.69	0.681911	0.232484	2.93315	0.00335543	0.0479414
PLIN2	1156.21	0.552415	0.188457	2.93125	0.00337604	0.0481825
LAMA1	3266.72	0.353397	0.120586	2.93066	0.0033824	0.04824
FAM222A	65.1405	1.05098	0.358713	2.92988	0.00339098	0.048329
ADCYAP1	4.60923	4.70353	1.60558	2.92948	0.00339525	0.0483566
MYO1F	52.2845	-1.12262	0.383428	-2.92784	0.00341324	0.0485794
C7	10.7333	-3.19497	1.09152	-2.92709	0.00342153	0.0486638
FBLN2	842.833	-0.467014	0.159616	-2.92586	0.00343507	0.0487893
GCFC2	531.6	0.521512	0.17823	2.92606	0.0034328	0.0487893
FAM181B	50.2675	1.12869	0.386044	2.92374	0.00345858	0.0490895
ADORA2B	52.012	-1.10852	0.379203	-2.92329	0.00346353	0.0490923
ATP2C2	153.473	0.723773	0.247576	2.92344	0.00346186	0.0490923
LRRC17	64.806	0.999123	0.341898	2.92228	0.00347476	0.0492179
MMP2	893.581	-0.368239	0.126108	-2.92001	0.00350016	0.0495436
MAML2	70.5221	-0.8886	0.304383	-2.91935	0.00350764	0.0496156
ATP2A3	759.683	-0.385821	0.132183	-2.91885	0.00351329	0.0496615
BICC1	23.7972	-1.66543	0.571153	-2.9159	0.00354659	0.050098
HMGCL	491.917	-0.52976	0.1817	-2.91557	0.00355039	0.0501175
LGALS1	600.065	-0.6667	0.228742	-2.91464	0.00356098	0.0502327
DHCR7	2748.49	0.399862	0.137292	2.91249	0.00358561	0.0504382
DENND5B	545.489	0.491464	0.168714	2.91301	0.00357968	0.0504382
EMX2	3.15875	5.21486	1.79026	2.91291	0.00358078	0.0504382
DCLK3	46.0136	1.15338	0.396036	2.9123	0.00358774	0.0504382
EPHX1	736.119	-0.413415	0.141953	-2.91233	0.00358743	0.0504382
RNF112	94.4722	0.917733	0.315269	2.91096	0.00360323	0.0505871
PAK1	4391.7	-0.356815	0.122568	-2.91116	0.00360089	0.0505871
PBXIP1	1388.9	0.425529	0.146363	2.90735	0.0036451	0.0511402
GLS2	203.68	-0.797847	0.274532	-2.90621	0.00365832	0.0512909
MXRA5	503.543	0.622242	0.214194	2.90503	0.00367215	0.0514499
TRAC	6.03245	-4.03755	1.39008	-2.90454	0.00367798	0.0514967
RCBTB2	392.29	0.523065	0.180198	2.90272	0.00369934	0.0517607
USP3	352.832	-0.601197	0.207311	-2.89998	0.00373187	0.0521806
KANSL3	1550.7	0.348049	0.120038	2.89948	0.00373781	0.0522283
TENM1	91.8562	-1.26255	0.435556	-2.8987	0.00374713	0.0523232
DCTN5	2617.72	0.361392	0.124705	2.89796	0.00375594	0.0523696
ENST00000514568.2	2263.97	-0.414093	0.14289	-2.89799	0.00375564	0.0523696
TERT	324.677	-0.480213	0.165717	-2.89779	0.00375805	0.0523696
ZNF385A	537.564	0.405822	0.140092	2.89683	0.00376952	0.0524941
DPP7	165.299	-0.726359	0.250782	-2.89638	0.00377497	0.0525346
CEMIP	9.23756	-2.92972	1.01212	-2.89463	0.0037961	0.052793
FZD4	447.533	-0.607304	0.209842	-2.8941	0.00380245	0.0528104
LCP1	29.0585	-1.5126	0.522625	-2.89424	0.00380082	0.0528104
HMGN5	587.686	-0.438776	0.151739	-2.89165	0.00383222	0.0531881
TRAF3IP2	388.972	-0.524436	0.181586	-2.88808	0.00387598	0.0537594
MFSD6L	65.0349	-0.891711	0.308946	-2.8863	0.00389797	0.0540281
HRH3	265.464	0.769318	0.26668	2.88479	0.00391669	0.054215
PARN	2005.33	0.305255	0.105812	2.88488	0.00391558	0.054215
UCP2	1720.77	0.522007	0.180983	2.88428	0.00392306	0.0542668
PXYLP1	978.857	0.349249	0.121207	2.88142	0.00395885	0.0546887
CBLB	1130.6	0.501126	0.173907	2.88157	0.00395695	0.0546887
BBS4	885.45	-0.356812	0.12389	-2.88008	0.00397578	0.0548859
MAOA	142.212	-0.790483	0.274717	-2.87745	0.00400904	0.0552688
CMAS	1284.73	-0.314517	0.109307	-2.87736	0.00401017	0.0552688
PODN	29.1649	1.51722	0.527314	2.87725	0.00401153	0.0552688
WFDC2	318.227	-0.654496	0.227497	-2.87694	0.00401552	0.0552869
NEO1	3515.34	0.322093	0.112016	2.87541	0.004035	0.0554929
ZC3HAV1	1270	-0.55656	0.193563	-2.87535	0.00403585	0.0554929
CLDN7	2508.57	-0.348443	0.121248	-2.8738	0.00405567	0.0557284
EMX2OS	7.84609	3.35824	1.16892	2.87293	0.00406684	0.0558448
ALPL	6689.59	0.387975	0.135087	2.87205	0.00407824	0.0559642
APP	15459.1	-0.305558	0.106418	-2.8713	0.00408791	0.0560596
ENST00000600907.1	11.3315	2.08053	0.72482	2.87041	0.00409937	0.0561796
GGH	487.731	-0.469001	0.163423	-2.86986	0.0041066	0.0562414
ACAP3	643.942	0.561388	0.195743	2.86799	0.00413084	0.0565359
SYT7	1228.5	0.448451	0.156383	2.86765	0.00413534	0.0565601
CORO2A	937.046	-0.452704	0.157956	-2.86602	0.00415668	0.0567769
KCNK10	52.4612	1.11569	0.389256	2.86621	0.00415415	0.0567769
ENST00000624651.1	7.50073	3.04359	1.0622	2.86536	0.00416533	0.0567985
MSANTD3	753.774	0.463615	0.161805	2.86527	0.00416651	0.0567985
MFNG	118.054	-0.874682	0.305266	-2.86531	0.00416604	0.0567985
SLC4A5	24.6166	1.64969	0.575904	2.86453	0.00417633	0.056895
TIE1	98.7454	-1.10753	0.386839	-2.86303	0.00419611	0.0571268
WDR90	875.881	0.467922	0.163472	2.8624	0.0042045	0.0571695
IL20RA	38.0641	-1.08774	0.380014	-2.86238	0.00420478	0.0571695
ENST00000674116.1	210.107	11.1781	3.90697	2.86107	0.00422219	0.0573312
CDH13	20.4005	1.68351	0.588422	2.86106	0.00422221	0.0573312
TRIM2	2237.96	0.525473	0.183881	2.85768	0.00426745	0.0579074
PDZRN3	683.868	0.475062	0.166272	2.85713	0.00427487	0.0579701
ATF5	950.013	0.547781	0.191746	2.8568	0.00427936	0.0579929
AMIGO2	59.5059	-0.9119	0.319255	-2.85634	0.00428561	0.0580396
CD34	29.8454	1.22265	0.428244	2.85504	0.00430308	0.058238
WDR60	606.923	-0.401495	0.140673	-2.8541	0.00431596	0.0583741
STXBP1	1157.62	-0.351364	0.123135	-2.85348	0.00432436	0.0584114
CHPF	1336.82	-0.388388	0.136103	-2.85363	0.00432226	0.0584114
SPSB4	328.573	-0.451849	0.158374	-2.85305	0.0043302	0.058452
RNF128	47.7508	-1.0945	0.383691	-2.85256	0.00433679	0.0585029
BMP3	5.69969	-4.0084	1.40596	-2.85101	0.00435812	0.0587522
MOXD1	391.745	-0.534079	0.187387	-2.85014	0.00437004	0.0588746
FOXI3	545.186	0.555929	0.195278	2.84686	0.00441526	0.059445
REXO2	1112.57	-0.353103	0.124154	-2.84407	0.00445411	0.0599291
MIAT	5472.83	0.514451	0.180958	2.84294	0.00447001	0.060104
OPCML	131.732	-0.961171	0.338209	-2.84194	0.00448396	0.0602523
UBBP4	154.284	-0.59513	0.209482	-2.84096	0.00449784	0.0603995
ENST00000656698.1	39.9935	-1.20209	0.423338	-2.83955	0.00451774	0.0606274
NPY2R	12.3171	2.11448	0.744821	2.83891	0.00452681	0.0607097
JMJD7-PLA2G4B	394.08	0.593501	0.20913	2.83795	0.0045404	0.0608525
ACRBP	47.4387	-1.04779	0.369379	-2.83664	0.00455916	0.0610644
VWA5A	810.425	-0.359485	0.126785	-2.83538	0.00457712	0.0612653
SEMA3A	992.808	0.571592	0.201625	2.83493	0.00458357	0.0613119
DECR1	518.366	-0.443404	0.156449	-2.83417	0.00459449	0.0614183
TP53INP1	486.093	0.499761	0.17641	2.83296	0.00461194	0.0615422
C21orf58	472.475	-0.43332	0.152959	-2.83291	0.00461269	0.0615422
RPL32P3	130.183	0.693649	0.244844	2.83302	0.00461105	0.0615422
ENST00000643765.1	10.625	-3.26896	1.15403	-2.83265	0.00461632	0.061551
ANGPTL2	393.56	0.703919	0.248536	2.83227	0.00462192	0.0615859
ENST00000656047.1	5.08528	-5.80139	2.04859	-2.83189	0.00462732	0.0616181
TANC1	314.542	-0.705034	0.24904	-2.83101	0.00464017	0.0617494
GALNT14	144.494	-0.601087	0.212377	-2.83028	0.00465072	0.0618501
NAALADL1	123.557	-0.816941	0.288753	-2.82921	0.00466637	0.0619902
SNX9	959.522	-0.354488	0.125299	-2.82915	0.00466725	0.0619902
H2AJ	257.763	-0.695166	0.245778	-2.82843	0.00467766	0.0620689
KANK2	1460.37	0.440015	0.155574	2.82833	0.00467918	0.0620689
2022-03-02	134.41	-0.863925	0.30563	-2.8267	0.00470302	0.0623452
PTGR2	517.915	-0.717149	0.253725	-2.82648	0.00470634	0.0623492
ERAP2	7.35094	-3.11725	1.10309	-2.82594	0.00471426	0.0624142
TMCC1	958.94	0.497514	0.176071	2.82564	0.0047186	0.0624316
OCIAD2	781.624	-0.453594	0.160648	-2.82352	0.00474991	0.0628058
MMP16	1011.24	-0.679324	0.240731	-2.82192	0.00477366	0.0630795
TSKU	925.35	0.416018	0.147499	2.82048	0.00479513	0.0633226
ENST00000671128.1	345.778	-0.955935	0.338956	-2.82023	0.00479889	0.0633319
LINC01278	485.811	-0.381022	0.135171	-2.81883	0.00481996	0.0635694
FOXO3	937.26	-0.599236	0.212755	-2.81656	0.00485413	0.0639792
SLC4A8	777.021	0.649642	0.230684	2.81616	0.00486012	0.0640173
ENST00000594362.1	4.96339	5.7654	2.04771	2.81553	0.00486966	0.0640402
ROR2	482.033	0.648558	0.230358	2.81543	0.00487114	0.0640402
CDK1	2499.96	-0.331801	0.117835	-2.8158	0.00486562	0.0640402
PRKAB1	885.699	0.367172	0.130453	2.81458	0.00488404	0.0641689
SIX3-AS1	4.12128	4.61365	1.63935	2.81431	0.00488814	0.0641821
ORMDL3	1475.87	0.459715	0.163427	2.81298	0.00490854	0.064409
PLEKHH1	1068.91	-0.3807	0.135361	-2.81248	0.00491613	0.0644518
LAMC3	453.135	-0.711886	0.253128	-2.81235	0.00491804	0.0644518
CAST	1599.59	0.440316	0.156646	2.8109	0.00494038	0.0647037
IBA57	323.062	0.557429	0.198631	2.80635	0.00501067	0.0655827
ENST00000607058.1	220.697	-0.546276	0.19482	-2.804	0.00504731	0.0659678
FGFR4	2135.98	0.291835	0.104082	2.80388	0.00504919	0.0659678
TRNP1	738.855	-0.369621	0.131826	-2.80385	0.00504966	0.0659678
PSTPIP2	84.1652	-0.844204	0.301452	-2.80046	0.00510306	0.0666232
IRF2BPL	2521.22	-0.384923	0.137511	-2.79923	0.00512252	0.066751
PLCH2	18.0717	2.05452	0.733935	2.79933	0.00512092	0.066751
EPCAM	5644.63	-0.289229	0.103318	-2.7994	0.00511982	0.066751
MET	326.582	-0.675209	0.241266	-2.79861	0.00513233	0.0668366
THAP2	119.38	-0.680359	0.243176	-2.79781	0.00514506	0.0669602
DNAJB6	5470.58	-0.317496	0.113491	-2.79754	0.00514941	0.0669748
DNAH6	14.8295	2.82657	1.01093	2.79601	0.00517377	0.0672493
APLP1	515.479	0.672651	0.240745	2.79404	0.00520541	0.067618
STK36	857.176	0.330943	0.118565	2.79124	0.00525061	0.0681624
ITGB8	267.228	0.830626	0.297717	2.78998	0.00527107	0.068385
AHNAK	897.799	0.451323	0.161816	2.78911	0.00528528	0.0684947
PDGFRA	78.6381	0.802931	0.287907	2.78886	0.00528942	0.0684947
RAB4A	995.162	-0.414843	0.14875	-2.78886	0.00528946	0.0684947
DOCK2	214.789	-0.560172	0.200921	-2.78803	0.00530297	0.0686266
WDHD1	4002.99	0.37555	0.134726	2.7875	0.00531164	0.0686959
GLUL	8391.19	0.368547	0.132293	2.78583	0.00533902	0.0690069
ADAM11	205.389	0.616878	0.221543	2.78446	0.00536168	0.0692564
NDUFV1	2140.62	-0.409939	0.147263	-2.78372	0.00537389	0.0693709
EXPH5	118.029	-0.931243	0.334562	-2.78347	0.00537806	0.0693813
ZNF350	189.246	0.531158	0.190882	2.78265	0.00539177	0.0695148
MYH2	20.5222	-1.99991	0.719544	-2.77941	0.00544572	0.0701667
ENST00000512854.1	4.24163	-4.47011	1.61007	-2.77635	0.0054973	0.0707871
RELB	278.249	-0.631345	0.227528	-2.7748	0.00552354	0.0710808
ZNF37A	277.366	-0.739675	0.266696	-2.77348	0.00554609	0.0713266
ATG4C	516.67	-0.487227	0.175756	-2.77218	0.00556821	0.0715666
ENST00000381568.9	98.9475	-1.06979	0.386114	-2.77067	0.00559413	0.071855
CYBA	1421.88	-0.506666	0.182949	-2.76943	0.00561542	0.0720837
DYNLL2	5517.54	0.27934	0.100874	2.76921	0.00561933	0.0720891
TMTC2	297.938	0.611246	0.220842	2.7678	0.00564363	0.0723561
PRXL2A	1579.1	0.362207	0.130904	2.76697	0.00565792	0.0724814
ACOT13	678.008	-0.40052	0.144758	-2.76683	0.00566042	0.0724814
CAMSAP1	2321.03	0.435205	0.157336	2.76609	0.00567328	0.0726012
MYMX	41.6205	-1.18123	0.427156	-2.76533	0.00568661	0.0727267
ESRG	35729.6	-0.446481	0.161492	-2.76472	0.0056972	0.0728171
PIK3R6	22.0742	-1.41126	0.510867	-2.76248	0.00573637	0.0732724
LNX1	110.482	-0.798923	0.289313	-2.76145	0.00575453	0.0734138
ACSL1	106.964	-0.862619	0.312358	-2.76163	0.00575136	0.0734138
TNXB	282.478	-0.557413	0.201945	-2.76022	0.00577621	0.0736449
LINC02552	5.09475	-3.21818	1.16662	-2.75855	0.00580584	0.073886
SAMD10	109.193	-0.720156	0.261044	-2.75875	0.00580232	0.073886
HIPK1	3001.63	0.498953	0.180854	2.75888	0.00580006	0.073886
OBI1	1390.97	0.431541	0.156513	2.75721	0.00582961	0.0741429
SHANK2	1106.24	-0.599325	0.217422	-2.75651	0.00584219	0.0742573
ADGRL2	5338.24	0.303291	0.110038	2.75624	0.00584706	0.0742735
EGFLAM	21.5645	1.41747	0.514622	2.75439	0.0058801	0.0746473
AHDC1	1301.81	0.407437	0.147981	2.7533	0.0058997	0.0748502
ENST00000593393.1	235.371	-0.545276	0.198188	-2.7513	0.00593592	0.0752635
GPC2	1525.54	0.319367	0.116113	2.75049	0.00595059	0.0754033
ROBO1	3615.47	0.391759	0.142453	2.75009	0.00595783	0.0754464
ARMC4	280.2	0.481214	0.175026	2.74939	0.00597065	0.0754464
DOC2GP	34.0821	-1.27091	0.462294	-2.74913	0.00597532	0.0754464
GATA2	8.59561	2.69449	0.980116	2.74916	0.00597488	0.0754464
HEG1	682.626	0.723918	0.263329	2.7491	0.00597588	0.0754464
ENST00000658393.1	9.27676	2.6329	0.9576	2.74947	0.00596912	0.0754464
DGKB	34.2233	-1.62174	0.590231	-2.74763	0.00600283	0.0757404
RTL5	31.8765	-1.18529	0.431421	-2.74741	0.00600687	0.0757452
SPR	90.2213	-0.800331	0.291352	-2.74695	0.00601517	0.0758035
ZIC1	5.38162	4.00622	1.45862	2.74658	0.00602195	0.0758428
ST6GAL1	4245.08	0.293855	0.107025	2.74566	0.00603894	0.0760105
CYP11A1	88.1943	-0.762212	0.27765	-2.74522	0.00604696	0.0760274
ENST00000542925.5	74.5587	0.917559	0.334243	2.74519	0.00604764	0.0760274
STAT6	1144.94	-0.36689	0.133679	-2.74455	0.00605944	0.0760834
TRMT9B	25.055	-1.38188	0.503495	-2.74457	0.00605902	0.0760834
PALB2	994.363	0.350087	0.127592	2.74379	0.00607344	0.0762128
HACD4	66.3704	-0.87428	0.318862	-2.74188	0.00610887	0.0765646
SLC19A3	97.7278	-0.704381	0.256886	-2.742	0.00610671	0.0765646
RTL8A	795.189	-0.399976	0.145895	-2.74154	0.00611525	0.0765981
WNT3	19.9484	1.68837	0.616212	2.73992	0.00614542	0.0769294
EIF5A2	114.7	-0.947693	0.346078	-2.73838	0.00617421	0.077243
OLIG1	6.69224	-2.98538	1.09117	-2.73593	0.00622033	0.077726
ENST00000660132.1	4.80894	-5.69081	2.07992	-2.73607	0.00621777	0.077726
TRHDE-AS1	23.717	-1.81828	0.664645	-2.73572	0.00622443	0.0777301
GABRP	56.873	-0.954466	0.349048	-2.73448	0.00624787	0.0779758
SUFU	760.528	0.3934	0.14389	2.73403	0.00625639	0.0780351
SVIL	796.092	-0.61318	0.224382	-2.73276	0.00628069	0.0782909
SFRP5	119.339	0.697696	0.255347	2.73234	0.00628857	0.0783419
TACC2	1500.56	0.414577	0.15175	2.73198	0.00629549	0.078381
SCARB1	975.882	-0.423252	0.155001	-2.73064	0.00632124	0.0786069
FSCN1	6384.99	-0.325674	0.119265	-2.73067	0.00632055	0.0786069
IL1RAPL1	9.71647	2.61773	0.9588	2.73022	0.00632928	0.0786123
SSBP4	550.06	0.617686	0.226236	2.73027	0.00632831	0.0786123
METRN	288.628	0.601614	0.220503	2.72837	0.00636475	0.0790054
MALT1	867.731	0.503247	0.184748	2.72396	0.00645052	0.0799209
CHST4	186.877	-0.635399	0.233302	-2.7235	0.00645942	0.0799209
SPSB2	251.941	0.624236	0.229153	2.7241	0.00644774	0.0799209
VENTX	158.122	0.883507	0.324369	2.72377	0.00645422	0.0799209
ENST00000666724.1	5.40704	-3.92143	1.43963	-2.72392	0.00645116	0.0799209
ENST00000651284.1	10.3165	-2.19062	0.804374	-2.72338	0.00646169	0.0799209
SRCIN1	283.21	0.681016	0.250105	2.72292	0.00647074	0.079985
CERCAM	83.821	-0.714561	0.262492	-2.72222	0.00648442	0.0800584
CAPN11	67.4754	-0.839145	0.308236	-2.72241	0.00648079	0.0800584
AGK	934.439	-0.381447	0.140317	-2.71847	0.0065584	0.0809234
SLC9A3R1	2911.34	0.448229	0.164908	2.71805	0.00656682	0.080979
SLC39A6	1781.5	0.379989	0.13983	2.7175	0.00657773	0.0810652
PIR	429.258	-0.483218	0.177918	-2.71596	0.00660834	0.081394
NRG1	85.5459	0.879984	0.324081	2.71532	0.00662125	0.0815044
POU2F3	52.1202	1.1354	0.418255	2.71462	0.00663523	0.0816279
KCTD8	84.6699	-0.766416	0.282361	-2.71431	0.00664139	0.0816552
STK38L	1612.7	0.556635	0.205462	2.70918	0.00674491	0.0828786
SIAH1	898.393	0.340666	0.12583	2.70736	0.00678215	0.0832868
CRISPLD2	162.746	-0.71835	0.265495	-2.7057	0.00681607	0.0836536
CDCA4	2219.04	0.455492	0.168402	2.70479	0.00683476	0.0838332
ZFP36L1	3845.92	-0.384835	0.142297	-2.70446	0.00684153	0.0838665
PPP1R9B	604.559	0.422231	0.156168	2.7037	0.0068573	0.0840101
FBXL7	818.342	0.423406	0.15665	2.70287	0.00687428	0.0841682
LGI4	145.223	-0.654494	0.242255	-2.70167	0.00689923	0.0844237
TSPAN14	2585.76	0.364477	0.134941	2.70101	0.00691286	0.0845405
PGM2	636.264	-0.43043	0.159431	-2.69978	0.00693846	0.0848034
SUCLG2	1521.12	-0.347281	0.128691	-2.69856	0.00696397	0.0850649
CEP68	1548.28	0.383259	0.142056	2.69795	0.00697689	0.0851724
ATP8B3	133.138	-0.690338	0.255931	-2.69736	0.00698917	0.085272
MME	376.724	-0.809855	0.300408	-2.69585	0.00702087	0.0856082
C12orf57	1284.8	0.576754	0.214058	2.69439	0.00705182	0.085935
PLCD3	632.039	0.413562	0.153516	2.69394	0.00706131	0.0859999
RNF38	2361.53	0.43312	0.160852	2.69267	0.00708833	0.0862782
DOK5	170.792	-0.587259	0.21825	-2.69077	0.00712878	0.0866685
SPOCK2	81.6639	-1.16742	0.433842	-2.69088	0.00712631	0.0866685
CD4	134.989	0.612552	0.227761	2.68945	0.00715697	0.0869602
PREX2	1080.82	-0.367286	0.136581	-2.68914	0.00716357	0.0869893
PAQR6	143.599	0.732375	0.272394	2.68866	0.00717398	0.0870644
WNT7B	24.6434	1.38947	0.516837	2.68842	0.00717916	0.0870736
MYOM2	17.5502	2.05335	0.763828	2.68823	0.00718315	0.0870736
ENST00000664810.1	64.2331	-0.821579	0.305742	-2.68717	0.0072061	0.0873006
CCDC102A	234.721	0.681813	0.253804	2.68638	0.00722305	0.0874547
ENST00000650204.1	28.542	1.27864	0.476049	2.68594	0.0072326	0.0875191
SECTM1	4.05487	3.93966	1.4672	2.68515	0.00724978	0.0876757
LRRC4	288.851	0.571099	0.212978	2.68149	0.0073295	0.088588
DRC7	8.48813	2.64209	0.985539	2.68085	0.00734347	0.088705
CSTF2T	1807.5	0.28855	0.107676	2.6798	0.00736662	0.0888808
ENST00000654602.1	66.4675	0.815836	0.304429	2.67989	0.00736469	0.0888808
LNC-LBCS	11.8715	2.03854	0.760794	2.67949	0.0073734	0.0889107
CACNB1	309.942	0.610499	0.227889	2.67893	0.00738584	0.0890089
SLC7A10	59.8675	1.00009	0.373433	2.67809	0.00740426	0.0890934
FAM227A	139.263	0.9319	0.348006	2.67783	0.00741009	0.0890934
DNAJB9	353.216	0.492333	0.183843	2.678	0.00740626	0.0890934
CCDC3	76.3632	0.813449	0.303736	2.67814	0.00740317	0.0890934
PTPN13	5205.86	0.516139	0.192925	2.67533	0.00746552	0.0897077
MAB21L2	3.97294	4.41584	1.65081	2.67496	0.00747385	0.0897177
LINC00623	287.099	-0.488837	0.182749	-2.67491	0.00747503	0.0897177
GCNT4	48.7413	-1.38757	0.518809	-2.67453	0.00748346	0.0897338
ENST00000447623.2	23.8992	1.47796	0.55262	2.67446	0.00748505	0.0897338
SLC6A10P	74.3107	0.808437	0.302517	2.67237	0.00753176	0.0902415
PALM	592.36	0.634371	0.237437	2.67175	0.00754574	0.0902947
VAMP5	9.00303	-2.2817	0.853962	-2.6719	0.00754228	0.0902947
ENST00000671370.1	4.51269	5.64029	2.11121	2.67159	0.0075493	0.0902947
AP3B2	406.349	-0.657674	0.246202	-2.67128	0.00755619	0.0903249
CXCL1	5.12487	-3.81549	1.42847	-2.67104	0.00756165	0.0903379
PSD	236.655	0.614175	0.230031	2.66996	0.00758596	0.090576
DNAH1	62.5512	1.15719	0.433727	2.66801	0.00763029	0.0910527
RILP	77.5906	-0.909699	0.340999	-2.66774	0.00763627	0.0910716
MXRA8	470.693	0.492558	0.184696	2.66686	0.00765625	0.0912572
WNT9A	106.502	0.637905	0.239243	2.66635	0.00766804	0.0913451
ADAMTS16	104.63	-0.851624	0.31972	-2.66366	0.00772965	0.0920259
DSCAML1	9.5975	2.19297	0.823469	2.66308	0.00774281	0.0921143
POMT1	812.233	0.689151	0.258793	2.66295	0.00774597	0.0921143
TRIL	329.675	0.472904	0.177635	2.66222	0.00776274	0.0922109
HOOK1	1066.38	-0.558759	0.209886	-2.66221	0.00776302	0.0922109
SLC13A3	755.634	0.351546	0.132064	2.66193	0.0077693	0.0922325
ZNF433	125.221	1.07747	0.405152	2.65941	0.00782766	0.092872
DDIT4L	179.397	0.566879	0.213187	2.65907	0.00783573	0.0929146
ENST00000592918.5	361.499	-0.654026	0.246074	-2.65784	0.00786424	0.0931991
ENST00000544475.5	4.97435	5.77709	2.17409	2.65724	0.00787829	0.0933122
ROR1	3761.65	0.477428	0.179697	2.65684	0.00788757	0.0933686
TMEM179	192.706	0.681447	0.256507	2.65664	0.00789247	0.0933732
GLIPR2	460.933	0.64122	0.241447	2.65574	0.00791355	0.093569
ARHGDIG	51.5329	0.9805	0.369329	2.65481	0.0079352	0.0937714
MAOB	127.024	-0.627755	0.236485	-2.65452	0.00794213	0.0937996
SREK1IP1	955.559	0.346251	0.130473	2.65381	0.00795877	0.0939426
PWWP3A	1836.86	0.371136	0.139904	2.65279	0.00798291	0.0941537
DUXB	5.61527	3.97797	1.49961	2.65267	0.00798576	0.0941537
NOVA2	1028.18	0.360949	0.136113	2.65182	0.00800582	0.0943364
GNAL	1108.96	-0.468636	0.176831	-2.6502	0.00804449	0.0946842
NR4A3	10.6205	2.04702	0.772398	2.65022	0.008044	0.0946842
PHLPP1	1734.69	-0.390565	0.147423	-2.64929	0.0080661	0.0948306
CCDC80	110.616	-0.732683	0.276538	-2.64948	0.00806153	0.0948306
CDC14B	1439.4	-0.478169	0.180556	-2.64831	0.00808945	0.095051
CAPN12	206.598	0.528722	0.19968	2.64785	0.00810048	0.0951266
ANPEP	120.327	0.722227	0.272819	2.64727	0.00811438	0.0952357
ASGR1	126.836	-0.694143	0.262323	-2.64614	0.00814154	0.0955003
LLGL1	3659.89	0.292494	0.110604	2.64451	0.00818085	0.095907
KIAA0895	53.3677	0.976426	0.369628	2.64165	0.00825039	0.0966675
FAM225A	7.7758	-3.406	1.29039	-2.63952	0.00830242	0.097222
GRIN2B	73.9874	1.71932	0.651463	2.63917	0.00831097	0.097267
PRRX2	127.733	0.71934	0.272639	2.63844	0.00832893	0.0974222
GTF2IRD2	122.476	0.734844	0.278695	2.63674	0.00837079	0.0977458
FAM114A1	253.972	-0.616695	0.233877	-2.63683	0.00836843	0.0977458
DANT2	58.5893	0.828438	0.314149	2.63709	0.00836212	0.0977458
ERVH-1	68.5043	-0.974381	0.369677	-2.63576	0.00839482	0.0979159
A4GALT	360.041	0.55412	0.210223	2.63586	0.00839235	0.0979159
ENST00000507926.1	13.5325	-2.08439	0.791392	-2.63382	0.00844294	0.0984216
GABRA2	19.4213	-1.43806	0.546103	-2.63331	0.00845582	0.0985163
EFHD1	168.295	0.536175	0.203647	2.63286	0.00846681	0.0985479
MAP7D1	1946.04	0.453255	0.172156	2.63281	0.00846807	0.0985479
ZNF669	271.255	0.47983	0.182263	2.63262	0.00847287	0.0985484
PURPL	40.4718	-1.10985	0.42166	-2.63209	0.00848615	0.0986473
SH3GL3	262.727	-0.509179	0.193638	-2.62954	0.0085501	0.0992791
PSMD9	662.834	0.488815	0.185881	2.62971	0.00854575	0.0992791
PLXNC1	49.1664	1.15492	0.439432	2.62821	0.00858352	0.0996113
TNNT1	2383.47	0.560021	0.213096	2.62802	0.00858847	0.0996127
COL4A2	4551.71	-0.283098	0.107752	-2.62731	0.00860633	0.099764
PANX1	926.068	0.404008	0.153808	2.62671	0.00862156	0.0998845
COQ9	525.708	-0.412641	0.157123	-2.62623	0.00863372	0.0999135
ENST00000668186.1	4.2637	-5.52249	2.10271	-2.62637	0.00863019	0.0999135
CPNE7	203.699	0.533067	0.203064	2.62512	0.00866193	0.100184
KCNC1	15.2543	1.62678	0.619837	2.62453	0.00867693	0.100245
DMRTA1	84.2241	-0.772874	0.294466	-2.62466	0.00867345	0.100245
MRPS35	1421.93	-0.275149	0.104872	-2.62366	0.00869894	0.100443
CBR3-AS1	12.46	-1.94021	0.739678	-2.62305	0.00871473	0.10057
ENST00000571197.1	160.195	-0.573663	0.218749	-2.62246	0.00872962	0.100629
CASP8	73.686	-0.81044	0.309029	-2.62254	0.00872779	0.100629
PARVB	345.611	-0.584073	0.222871	-2.62068	0.00877549	0.101101
SETD1B	1141.99	0.425166	0.162319	2.61933	0.00881018	0.101445
UPF3B	2737.89	0.263818	0.10077	2.61801	0.00884452	0.101653
B3GNT2	1286.52	0.300629	0.114837	2.61787	0.00884796	0.101653
APBA2	764.69	0.340241	0.129946	2.61832	0.00883647	0.101653
PPP1R3B	2555.98	0.455208	0.173865	2.61817	0.00884015	0.101653
MAP2K6	1555.05	-0.349356	0.133563	-2.61567	0.00890524	0.102255
ENST00000453136.5	58.8293	1.17093	0.44784	2.61461	0.00893284	0.102515
EXOC3L2	48.8372	-1.01282	0.387462	-2.61397	0.0089496	0.10265
ENST00000567058.1	3486.73	-0.818199	0.313148	-2.61281	0.00897999	0.102941
TRO	1832.67	0.336873	0.12898	2.61183	0.00900595	0.103182
SLC25A22	1198.17	0.356814	0.136629	2.61156	0.00901298	0.103205
KLK6	55.3982	-0.911531	0.3491	-2.61109	0.00902551	0.103234
TBL2	763.382	0.472547	0.180972	2.61116	0.00902349	0.103234
PKP2	559.425	-0.501014	0.191897	-2.61084	0.00903199	0.103251
ZC3H8	334.493	0.504293	0.193191	2.61034	0.00904533	0.103347
NKAPD1	910.511	0.35534	0.136162	2.60969	0.00906236	0.103484
PRR36	1896.99	0.284406	0.109165	2.60529	0.00917966	0.10465
IER5L	37.2188	1.07178	0.411346	2.60553	0.00917313	0.10465
DRD4	99.5362	1.135	0.435628	2.60543	0.00917597	0.10465
TMEM50B	321.268	0.42478	0.16317	2.6033	0.00923299	0.105164
SDC2	1765.17	0.388173	0.149112	2.60323	0.0092349	0.105164
PREP	1941.86	-0.293163	0.112633	-2.60281	0.00924622	0.105192
SMARCD3	113.173	0.721921	0.277367	2.60276	0.00924753	0.105192
SEPTIN3	2767.87	0.285348	0.109737	2.60029	0.0093146	0.105897
ZDHHC18	1388.21	0.342031	0.131554	2.59993	0.00932434	0.105949
SORCS3	32.1282	-1.11869	0.430385	-2.59927	0.00934231	0.106095
DBNDD1	2369.55	0.415597	0.160042	2.59679	0.00940989	0.106687
SERPINB1	290.887	-0.439328	0.16916	-2.59711	0.00940124	0.106687
METTL16	2364.87	0.448981	0.172897	2.5968	0.00940957	0.106687
IRF2BP2	860.146	-0.373609	0.143959	-2.59525	0.00945235	0.107109
USP49	1144.23	0.689118	0.26563	2.59428	0.00947903	0.107353
AK2	2916.29	-0.313833	0.120985	-2.59398	0.00948718	0.107386
ERVW-1	62.6815	1.03933	0.400714	2.59371	0.00949475	0.107413
RGS3	603.033	0.421935	0.16271	2.59317	0.0095096	0.107522
ALKBH2	314.736	-0.460718	0.177697	-2.59272	0.0095221	0.107605
GRB14	245.043	0.783378	0.302582	2.58898	0.00962606	0.10872
LINC02641	4.65591	3.93849	1.52158	2.58842	0.00964163	0.108837
FAM120C	258.672	-0.460603	0.177976	-2.58801	0.00965321	0.108908
RHOBTB2	334.808	-0.421419	0.16297	-2.58586	0.00971352	0.109529
NRBP2	405.822	0.397385	0.153743	2.58474	0.00974528	0.109827
MAPK8IP3	1303.34	-0.386904	0.149721	-2.58416	0.0097616	0.109891
STN1	454.154	-0.427748	0.165527	-2.58417	0.00976142	0.109891
MIDN	5564.41	0.233627	0.0904254	2.58364	0.00977636	0.109997
TCL1B	111.662	-0.648848	0.251158	-2.58343	0.00978238	0.110005
NEB	152.859	-1.08114	0.419229	-2.57887	0.00991238	0.111354
MPL	33.2584	1.06308	0.412232	2.57885	0.00991308	0.111354
C1R	417.584	0.490084	0.190365	2.57444	0.0100402	0.112675
TATDN3	392.879	-0.409509	0.15907	-2.5744	0.0100415	0.112675
ENST00000505632.1	156.716	0.752999	0.292687	2.57271	0.0100907	0.113164
CPT1C	1285.85	0.447918	0.174186	2.57149	0.0101263	0.113425
WFIKKN1	408.889	0.635338	0.247068	2.57151	0.0101255	0.113425
UBD	4.12926	-5.4779	2.13036	-2.57135	0.0101304	0.113425
STARD13	78.1735	-0.895513	0.348463	-2.56989	0.010173	0.11384
DNAH5	42.5374	-1.10265	0.429173	-2.56925	0.0101919	0.113952
STRC	33.3362	1.19381	0.464667	2.56918	0.010194	0.113952
COLEC12	124.858	-0.586006	0.228202	-2.56792	0.010231	0.11427
DGKA	313.782	0.467994	0.182252	2.56784	0.0102335	0.11427
DAP3	1676.21	-0.28703	0.111804	-2.56726	0.0102505	0.114399
COL17A1	90.8724	1.15355	0.449449	2.56658	0.0102708	0.114563
NPHP4	420.734	0.365696	0.142506	2.56618	0.0102825	0.114632
ARHGEF38	5.74034	4.00708	1.56171	2.56584	0.0102927	0.114684
SERPINF1	1376.35	0.359783	0.140251	2.56527	0.0103095	0.114685
PTPN9	1576.15	-0.296321	0.1155	-2.56555	0.0103012	0.114685
ENST00000669196.1	4.17015	-5.48824	2.1394	-2.56532	0.0103081	0.114685
FKBP4	7760.25	-0.280346	0.109323	-2.56439	0.0103357	0.114915
SCFD2	211.586	-0.470418	0.183496	-2.56364	0.0103581	0.115103
ECHDC1	942.241	-0.389532	0.152107	-2.56091	0.0104398	0.115948
PRR35	10.8813	1.91459	0.748048	2.55944	0.010484	0.116377
KIT	1675.74	0.461758	0.180434	2.55915	0.0104928	0.116412
ENST00000508000.6	11.0173	-2.60988	1.02015	-2.55834	0.0105172	0.116557
ABCB1	7.63019	-2.74945	1.07469	-2.55837	0.0105164	0.116557
ENST00000419695.1	299.902	-0.881081	0.344473	-2.55777	0.0105346	0.116688
TJP3	1433.54	0.592401	0.231883	2.55475	0.0106265	0.117643
LRFN5	16.8292	-1.86619	0.730576	-2.5544	0.010637	0.117695
SUSD1	135.095	0.60389	0.236447	2.55401	0.010649	0.117695
CBX2	5246.39	0.265684	0.10404	2.55368	0.010659	0.117695
SLC4A7	1626.37	-0.792842	0.310495	-2.55348	0.0106654	0.117695
ADAMTSL4	166.894	-0.629777	0.246634	-2.55349	0.010665	0.117695
CD164L2	39.9566	-1.13077	0.442796	-2.55371	0.0106582	0.117695
MRVI1	220.837	-0.616981	0.241698	-2.55269	0.0106894	0.117834
LPIN1	556.47	0.535459	0.209748	2.55287	0.010684	0.117834
GPR37	132.204	-0.584245	0.228913	-2.55225	0.0107028	0.117919
GOLGA6L5P	37.5666	-1.12055	0.439116	-2.55182	0.0107161	0.118003
RIN2	37.3152	1.14505	0.448868	2.55096	0.0107426	0.118168
RPL39L	1829.6	-0.473914	0.185778	-2.55097	0.0107422	0.118168
MYO1D	1307.24	-0.311367	0.122088	-2.55035	0.0107613	0.118186
KIAA1522	3749.38	-0.24904	0.0976375	-2.55066	0.0107518	0.118186
ARHGEF5	585.224	-0.424456	0.166419	-2.55052	0.0107562	0.118186
PLD5	113.784	0.826963	0.324485	2.54854	0.0108175	0.11874
KEL	89.8048	0.748025	0.293534	2.54834	0.0108237	0.118745
PDLIM7	1413.33	0.5014	0.196844	2.54719	0.0108593	0.119072
OFD1	1584.99	0.340632	0.133779	2.54623	0.0108893	0.119338
VRK2	451.417	0.366389	0.143916	2.54586	0.010901	0.119365
JUN	469.055	-0.858444	0.337202	-2.54578	0.0109033	0.119365
NABP1	48.2961	-1.21688	0.478222	-2.54459	0.0109405	0.119709
TYMSOS	86.3303	-0.767862	0.301797	-2.5443	0.0109497	0.119746
SLITRK1	10.5311	-1.92911	0.758565	-2.5431	0.0109873	0.120071
KCNK5	1243.06	-0.306969	0.120712	-2.54298	0.010991	0.120071
SLC22A17	825.57	0.37544	0.147679	2.54227	0.0110134	0.120252
PTGFRN	1312.16	-0.340328	0.133912	-2.54143	0.01104	0.120478
STARD9	430.604	0.464977	0.183032	2.54042	0.011072	0.1207
RRAGD	611.082	0.366906	0.144422	2.54052	0.0110687	0.1207
SP8	223.743	-0.490341	0.193034	-2.54018	0.0110795	0.120719
ENST00000598007.2	16.2663	-1.51691	0.59736	-2.53936	0.0111055	0.120875
DPP10-AS1	49.5078	0.92521	0.364327	2.53951	0.0111009	0.120875
COL4A3	6.37794	-3.3222	1.30839	-2.53914	0.0111126	0.120888
ENST00000571724.3	23.1429	1.42698	0.562205	2.53818	0.0111429	0.121154
ST8SIA3	252.327	-0.517785	0.204037	-2.5377	0.0111583	0.121258
RGS9	327.689	-0.420989	0.165922	-2.53727	0.0111722	0.121345
ZNF513	503.092	0.380031	0.149809	2.53677	0.0111881	0.121454
FECH	814.595	-0.463991	0.182937	-2.53635	0.0112015	0.121519
CNKSR3	541.014	0.422253	0.166489	2.53621	0.0112058	0.121519
MAN2A1	3757.89	0.456314	0.179941	2.5359	0.0112157	0.121562
GGT3P	4.10613	5.26348	2.07772	2.5333	0.0112995	0.122407
HIRIP3	522.24	-0.399428	0.157761	-2.53186	0.0113461	0.122847
SMAD4	3719.25	0.54216	0.214169	2.53146	0.011359	0.122858
APOBEC3C	919.612	-0.33645	0.132905	-2.53151	0.0113574	0.122858
KIAA1671	1359.85	0.454531	0.179594	2.53088	0.0113775	0.122994
MIR503HG	44.9572	-1.22001	0.482227	-2.52995	0.011408	0.123164
TTF1	905.663	0.492042	0.194508	2.52968	0.0114167	0.123164
TGFBR1	2752.55	0.559558	0.221198	2.52967	0.0114171	0.123164
BCL6	368.42	-0.645945	0.255307	-2.53008	0.0114038	0.123164
SLC24A4	21.8506	1.98766	0.786222	2.52812	0.0114675	0.123644
FUCA1	270.804	-0.423814	0.167747	-2.52651	0.0115203	0.124148
CRYBG1	504.083	-0.536046	0.212216	-2.52595	0.0115386	0.12428
ZNF775	617.271	0.399154	0.158037	2.5257	0.0115467	0.124302
KIAA1211L	9.53384	-2.85317	1.13011	-2.52468	0.0115803	0.124539
DNMT3B	35845.8	0.253998	0.100607	2.52467	0.0115807	0.124539
SNX33	1148.54	0.356681	0.141307	2.52415	0.0115977	0.124657
NBPF11	429.38	-0.370177	0.146779	-2.52199	0.0116692	0.125361
UROC1	3.80399	-4.254	1.68692	-2.52176	0.0116768	0.125377
DTNA	392.009	-0.519386	0.206103	-2.52003	0.0117344	0.125865
OTOF	123.24	0.704668	0.279623	2.52006	0.0117334	0.125865
JAM2	214.03	-0.574094	0.227911	-2.51894	0.0117709	0.126191
CA14	1891.74	0.398709	0.158304	2.51862	0.0117815	0.126239
PLAC1	42.8583	-1.00168	0.398149	-2.51583	0.0118752	0.127177
SLC35C1	480.657	0.358545	0.142544	2.51533	0.0118923	0.127294
BMPER	12.0886	1.94196	0.772249	2.51468	0.011914	0.127461
ARG2	1189.57	0.302314	0.120272	2.51358	0.0119513	0.127662
NKX3-1	37.1185	-1.05314	0.418932	-2.51386	0.0119419	0.127662
HCG4	19.7008	-1.588	0.631761	-2.51362	0.01195	0.127662
ITLN2	107.845	-0.627544	0.24968	-2.51339	0.0119576	0.127663
WSCD2	157.099	0.675619	0.268989	2.51169	0.0120154	0.128016
SDCCAG8	190.519	-0.712175	0.283533	-2.51179	0.0120119	0.128016
SEC24D	1457.04	-0.356075	0.141752	-2.51195	0.0120066	0.128016
CD55	858.347	0.394918	0.157215	2.51196	0.0120063	0.128016
ERGIC1	3775.03	-0.280181	0.111562	-2.51143	0.0120244	0.128045
MAMDC2	282.417	-0.492352	0.196067	-2.51114	0.0120342	0.128084
GZF1	462.991	0.471743	0.187883	2.51083	0.0120448	0.128131
EBPL	774.3	-0.382388	0.152329	-2.51029	0.0120634	0.128262
CENPBD1P1	778.321	-0.392424	0.156414	-2.50888	0.0121114	0.128621
MSH2	5588.48	-0.345581	0.13775	-2.50876	0.0121157	0.128621
NFKB1	174.424	-0.675224	0.269111	-2.50909	0.0121042	0.128621
TRIM13	1036.33	0.351433	0.14011	2.50826	0.0121328	0.128736
TOR4A	149.48	-0.665525	0.265389	-2.50774	0.0121507	0.12886
TTC25	52.7945	0.843618	0.336571	2.50651	0.012193	0.129242
ZNF625	135.116	0.79174	0.315972	2.50573	0.0122199	0.12946
CHKB-CPT1B	229.487	0.545831	0.217882	2.50516	0.0122395	0.129602
NDUFV2	3241.29	0.424698	0.169563	2.50466	0.0122569	0.129716
TIGD2	320.059	0.401551	0.160332	2.50449	0.0122628	0.129716
PIPOX	680.474	-0.380669	0.152008	-2.50427	0.0122704	0.129729
NRARP	972.069	-0.346938	0.138569	-2.50372	0.0122895	0.129865
ENST00000568280.1	6.56823	-2.45424	0.980312	-2.50353	0.012296	0.129868
DSP	3905.9	-0.457904	0.182956	-2.50281	0.0123212	0.130067
GPRC5C	804.223	0.604523	0.241821	2.49988	0.0124237	0.131072
WWTR1	389.083	-0.63751	0.255032	-2.49972	0.012429	0.131072
SPATS1	20.772	-1.79824	0.719637	-2.49882	0.0124608	0.131341
ZNF578	91.1111	0.783441	0.313582	2.49836	0.0124769	0.131442
C11orf49	710.184	0.406894	0.162949	2.49706	0.0125226	0.131858
PLPP5	729.628	-0.403445	0.161583	-2.49683	0.012531	0.131878
PSORS1C2	16.8666	-1.57585	0.631822	-2.49414	0.0126262	0.132813
LINC01836	15.2477	1.61032	0.645854	2.49331	0.0126557	0.133029
EPHA6	15.2379	-1.75927	0.705627	-2.4932	0.0126596	0.133029
DISP3	288.963	0.482836	0.193827	2.49107	0.012736	0.133764
ZNF707	297.635	0.498583	0.20019	2.49055	0.0127546	0.133891
PIWIL2	9.64293	-2.26389	0.909308	-2.48968	0.0127857	0.134149
POMT2	688.028	-0.399348	0.160473	-2.48858	0.0128256	0.134363
FBLN1	4204.5	0.346632	0.13927	2.48892	0.0128131	0.134363
SMIM10L2A	780.729	0.50144	0.201485	2.48872	0.0128204	0.134363
FAM174B	477.071	0.339571	0.136472	2.48821	0.0128387	0.134433
ERBB4	18.5337	-2.24843	0.903851	-2.48761	0.0128606	0.134593
ERO1A	1224.82	-0.439376	0.176725	-2.48622	0.0129109	0.135052
DNM1	1093.07	0.467304	0.187993	2.48575	0.0129279	0.135161
CRYZL2P	76.0029	-0.749165	0.301499	-2.4848	0.0129623	0.135452
ENST00000662325.1	153.538	-0.548911	0.220958	-2.48424	0.0129829	0.1356
RCL1	623.58	0.330555	0.133096	2.48359	0.0130067	0.135779
NFKBIB	656.482	0.42654	0.171772	2.48318	0.0130216	0.135808
ABCA3	695.769	-0.509398	0.205142	-2.48315	0.0130226	0.135808
KCNMB4	552.35	-0.381493	0.153677	-2.48244	0.0130486	0.136011
ZNF846	83.6819	0.746288	0.30068	2.482	0.0130646	0.136057
PVR	521.938	0.443253	0.17859	2.48196	0.0130662	0.136057
TRAP1	5229.04	-0.278385	0.112189	-2.48139	0.0130872	0.136139
CDK17	761.892	0.430606	0.173526	2.48151	0.0130826	0.136139
ENST00000636687.1	3.809	-5.34765	2.15581	-2.48057	0.0131171	0.136381
TIMP2	1827.63	0.280456	0.113114	2.47941	0.0131599	0.136757
FAT1	7067.42	0.552611	0.222979	2.47831	0.0132006	0.137042
ELF3-AS1	42.7927	-0.954448	0.385109	-2.47839	0.0131978	0.137042
ECSCR	32.5374	-1.19216	0.481202	-2.47746	0.0132322	0.137301
SIGLEC15	12.6794	-1.88236	0.760304	-2.4758	0.013294	0.137873
LASP1	6198.45	-0.223195	0.0901725	-2.4752	0.0133163	0.138035
PLEKHG5	860.087	0.359417	0.145429	2.47142	0.0134577	0.139432
AFDN	7355.14	0.384141	0.15547	2.47084	0.0134797	0.13959
MICALL2	251.684	0.616157	0.249415	2.47041	0.0134958	0.139686
[truncated: 23,674 more rows]
