# Supplementary material for: Human PSCs determine the competency of cerebral organoid differentiation via FGF signaling and epigenetic mechanisms
Source: iScience. 2022 Sep 16;25(10):105140. doi: 10.1016/j.isci.2022.105140 (PMC9523398; doi:10.1016/j.isci.2022.105140)
Supplement: Table S2. Gene expression change on Day 6, related to Figure 3 [file mmc3.xlsx]

## Sheet: Sheet1
Table S2: Gene expression change on Day 6, Related to Figure 3
Gene	baseMean	log2FoldChange [PD17/FF]	lfcSE	stat	pvalue	p.adjust
HAPLN1	1682.28	-5.69163	0.251352	-22.6441	1.59592e-113	3.42819e-109
MBNL3	1167.23	-2.624	0.12378	-21.199	9.75795e-100	1.04805e-95
SRRM4	821.712	-4.84562	0.237004	-20.4453	6.61038e-93	4.73326e-89
CORO2A	1142.72	-3.31232	0.162905	-20.3328	6.58768e-92	3.53775e-88
CRABP2	14512.1	-1.84853	0.0939895	-19.6674	4.10271e-86	1.76261e-82
PCDH10	1282.79	-4.00796	0.205569	-19.4969	1.16675e-84	4.17716e-81
CHN2	446.918	-3.05217	0.160011	-19.0747	4.09939e-81	1.25799e-77
FAM110A	1373.48	-3.74011	0.197971	-18.8922	1.32201e-79	3.54977e-76
EYA2	1651.87	-5.04614	0.267964	-18.8314	4.17684e-79	9.96919e-76
DACT1	1148.37	-4.10749	0.218519	-18.797	7.99306e-79	1.71699e-75
ANXA1	464.184	-5.74514	0.307992	-18.6535	1.18249e-77	2.30918e-74
COL1A2	9847.15	-2.46496	0.136224	-18.0949	3.49842e-73	6.26247e-70
S100A16	729.307	-3.29959	0.189603	-17.4026	7.87968e-68	1.30203e-64
ELAVL3	903.488	-5.5336	0.31972	-17.3077	4.11801e-67	5.89726e-64
PHLDA1	780.561	-4.62942	0.267461	-17.3088	4.03997e-67	5.89726e-64
CLDN4	420.783	-4.62303	0.267578	-17.2773	6.97315e-67	9.36189e-64
CYP1B1	564.121	-4.4206	0.259583	-17.0296	4.95252e-65	6.25795e-62
PCDH8	891.666	-4.50667	0.264771	-17.021	5.73846e-65	6.84822e-62
VASH2	1375.15	-3.42694	0.208983	-16.3981	1.9722e-60	2.22972e-57
GALNT18	417.575	-3.50499	0.214506	-16.3399	5.13744e-60	5.51787e-57
CDC42EP2	323.814	-3.61243	0.223201	-16.1847	6.46921e-59	6.61738e-56
RASL12	570.819	-2.72662	0.17452	-15.6236	5.03067e-55	4.912e-52
GRHL3	415.338	-2.99726	0.192259	-15.5896	8.56101e-55	7.99561e-52
SGPP2	211.869	-3.69583	0.240093	-15.3933	1.81434e-53	1.62391e-50
ARRB1	598.152	-2.81423	0.185624	-15.1609	6.41879e-52	5.51528e-49
SPSB4	2199.59	-2.53283	0.168463	-15.0349	4.33506e-51	3.58159e-48
LMX1B	510.099	-4.09044	0.274066	-14.925	2.26638e-50	1.80311e-47
SEMA3E	640.448	-4.30227	0.288509	-14.9121	2.74972e-50	2.10952e-47
PCP4L1	186.035	-5.84708	0.397155	-14.7224	4.62916e-49	3.42893e-46
LTBP4	1747.08	1.54052	0.104825	14.6961	6.82491e-49	4.88686e-46
XKR7	1118.89	-4.84857	0.330623	-14.6649	1.08108e-48	7.49122e-46
FRZB	2295.16	3.4209	0.233516	14.6495	1.35654e-48	9.10618e-46
RUNX1T1	339.682	-4.80387	0.329224	-14.5915	3.18122e-48	2.07078e-45
MYORG	279.776	-3.01519	0.207149	-14.5557	5.37645e-48	3.39681e-45
KIF21B	2451.78	-2.59374	0.178889	-14.4992	1.22638e-47	7.52684e-45
DLX3	226.521	-3.92044	0.273141	-14.3532	1.01742e-46	6.07091e-44
SYP	269.708	-3.88936	0.271117	-14.3457	1.13372e-46	6.58202e-44
ABCA4	160.593	-3.92989	0.274155	-14.3346	1.3304e-46	7.52062e-44
SOX2	7833.4	2.13837	0.149355	14.3173	1.70537e-46	9.39311e-44
AQP3	180.594	-4.00148	0.279618	-14.3105	1.88158e-46	1.01046e-43
DPYD	370.955	-3.61559	0.253415	-14.2675	3.49065e-46	1.82885e-43
SLFN5	998.519	-2.32303	0.163006	-14.2512	4.40679e-46	2.25386e-43
NACC2	211.653	2.94154	0.209975	14.009	1.37287e-44	6.85831e-42
ESRP1	324.476	-5.23371	0.379182	-13.8026	2.45688e-43	1.19946e-40
KCNK5	1171.55	-1.84817	0.134431	-13.7481	5.23038e-43	2.49675e-40
PCDH7	1023.8	-1.96531	0.143028	-13.7408	5.78284e-43	2.70046e-40
CDH15	360.462	-6.81181	0.496374	-13.7232	7.37868e-43	3.37237e-40
GLCE	846.824	-2.06622	0.151192	-13.6662	1.61648e-42	7.23411e-40
MUC15	282.036	-6.75099	0.495568	-13.6227	2.93434e-42	1.26065e-39
GABBR2	310.39	-4.79749	0.352159	-13.6231	2.91938e-42	1.26065e-39
THSD7B	788.972	-4.64681	0.341577	-13.604	3.79078e-42	1.59666e-39
PPP1R14C	244.195	-3.63129	0.269307	-13.4838	1.94767e-41	8.04574e-39
AMOT	2688.61	-2.40851	0.17872	-13.4765	2.15205e-41	8.72231e-39
NRK	153.652	-6.04324	0.448712	-13.468	2.41344e-41	9.60058e-39
PGGHG	362.97	2.79514	0.208128	13.4299	4.038e-41	1.5771e-38
ADAMTS5	199.324	-5.58796	0.416708	-13.4098	5.29945e-41	2.03281e-38
PRSS23	5651.72	3.32863	0.248259	13.4079	5.43662e-41	2.04884e-38
COL25A1	820.947	-2.29576	0.17142	-13.3926	6.68102e-41	2.4744e-38
VGLL1	200.041	-5.42584	0.405422	-13.3832	7.58217e-41	2.76055e-38
TLX2	310.004	-6.44929	0.485198	-13.2921	2.574e-40	9.21534e-38
C14orf132	2833.45	-3.46711	0.26258	-13.204	8.31818e-40	2.92923e-37
SCN3A	448.423	-4.66855	0.353853	-13.1935	9.56729e-40	3.31476e-37
SP6	247.613	-3.88353	0.294447	-13.1892	1.01242e-39	3.45203e-37
LMO4	4393.26	-1.87323	0.142165	-13.1765	1.19884e-39	3.9851e-37
SCG2	160.247	-4.16131	0.315824	-13.176	1.20586e-39	3.9851e-37
HSPD1P6	226.265	-6.84682	0.521309	-13.1339	2.10503e-39	6.85123e-37
PDE2A	210.662	-3.25514	0.248534	-13.0974	3.40906e-39	1.09299e-36
SLC2A1	11002.2	1.63316	0.125246	13.0395	7.28882e-39	2.30252e-36
DCC	991.008	-2.90594	0.222991	-13.0316	8.08648e-39	2.51747e-36
EBF1	671.231	-4.26706	0.328371	-12.9946	1.31213e-38	4.02656e-36
ITGA9	726.354	-3.38526	0.262356	-12.9033	4.31194e-38	1.30458e-35
SNCG	269.442	-5.38297	0.417903	-12.8809	5.76544e-38	1.7201e-35
DCX	3208.14	-2.51599	0.195416	-12.875	6.223e-38	1.83118e-35
NECTIN4	191.408	-5.95341	0.462807	-12.8637	7.20316e-38	2.09096e-35
KIF26A	1386.95	2.03449	0.158442	12.8406	9.70782e-38	2.78045e-35
KIF19	453.293	-4.37442	0.343884	-12.7206	4.54177e-37	1.28371e-34
REEP1	344.03	-3.64012	0.286384	-12.7106	5.16362e-37	1.44051e-34
DLL3	271.238	-3.57541	0.282377	-12.6618	9.62315e-37	2.65019e-34
DPYSL3	12711.5	0.957138	0.0757145	12.6414	1.24816e-36	3.3939e-34
ERBB3	4220.15	-2.65875	0.211234	-12.5868	2.49703e-36	6.70482e-34
GFRA2	614.114	-2.39774	0.190962	-12.5561	3.67924e-36	9.75726e-34
PLEKHA4	1015.3	-1.92721	0.155599	-12.3857	3.1238e-35	8.18321e-33
ADGRB2	850.902	1.39771	0.112955	12.374	3.61343e-35	9.35181e-33
SMOC1	5835.22	2.04655	0.165578	12.3601	4.29756e-35	1.099e-32
TRIM38	149.209	-4.13888	0.33683	-12.2877	1.05438e-34	2.66461e-32
TSPAN9	1932.52	-2.05869	0.168063	-12.2495	1.68981e-34	4.17435e-32
GSE1	1215.68	-2.17087	0.177221	-12.2495	1.69065e-34	4.17435e-32
NKD1	1097.37	-2.5723	0.210085	-12.2441	1.80671e-34	4.41022e-32
LZTS1	705.748	-3.95382	0.32317	-12.2345	2.03408e-34	4.90944e-32
TBX2	182.275	-4.32995	0.354178	-12.2254	2.27535e-34	5.43075e-32
NT5DC3	377.795	-1.87398	0.153345	-12.2206	2.41237e-34	5.69451e-32
AK5	148.497	-3.13061	0.257984	-12.1349	6.89937e-34	1.61093e-31
KCND3	101.38	-5.09867	0.421112	-12.1076	9.62423e-34	2.22299e-31
ADCY3	768.117	1.41035	0.116796	12.0753	1.42586e-33	3.2584e-31
PAPLN	820.002	3.44077	0.285317	12.0595	1.72865e-33	3.90875e-31
SNX18	2101.02	-1.64894	0.13687	-12.0475	1.99873e-33	4.42627e-31
GRHL2	181.903	-6.60258	0.548031	-12.0478	1.99156e-33	4.42627e-31
SNAI2	719.832	-3.62599	0.301362	-12.032	2.41274e-33	5.28858e-31
PCBP4	4393.7	-2.50531	0.208564	-12.0122	3.06679e-33	6.65431e-31
NRCAM	2489.45	1.30386	0.108554	12.0111	3.10652e-33	6.67313e-31
THBS1	413.46	-2.58297	0.215778	-11.9705	5.07438e-33	1.07924e-30
MMP14	1481.97	-2.44258	0.204751	-11.9295	8.30306e-33	1.74861e-30
NTN5	544.657	-4.67877	0.392801	-11.9113	1.03354e-32	2.15549e-30
NDST3	240.725	-4.07993	0.343153	-11.8895	1.3417e-32	2.77126e-30
ENST00000623125.1	250.699	-4.43031	0.374536	-11.8288	2.77067e-32	5.66826e-30
CLDN7	168.629	-5.81635	0.493186	-11.7934	4.22006e-32	8.55199e-30
TYRO3	3029.23	1.49591	0.127033	11.7758	5.20448e-32	1.03516e-29
PAK6	104.856	-4.10718	0.34877	-11.7762	5.17832e-32	1.03516e-29
SCN4B	337.298	-2.45727	0.208856	-11.7654	5.88679e-32	1.16013e-29
PDE1B	570.013	-1.68719	0.143758	-11.7363	8.30601e-32	1.62201e-29
ENST00000458003.1	182.353	-2.88459	0.245874	-11.732	8.74011e-32	1.69141e-29
CHST1	273.831	-3.81291	0.32525	-11.723	9.71451e-32	1.86319e-29
RHOBTB3	453.16	-2.28235	0.194793	-11.7168	1.04524e-31	1.98697e-29
RAI2	243.198	-2.94892	0.251894	-11.707	1.17384e-31	2.21187e-29
CCDC88B	710.032	-3.40194	0.29131	-11.6781	1.64976e-31	3.08162e-29
STRA6	567.002	-2.15043	0.184168	-11.6765	1.68125e-31	3.10804e-29
NELL2	4321.26	2.02642	0.173556	11.6759	1.69285e-31	3.10804e-29
DRD2	143.748	-4.73517	0.406765	-11.641	2.54882e-31	4.63994e-29
SLC16A4	148.867	-3.66558	0.316529	-11.5805	5.17172e-31	9.3356e-29
PLK2	322.394	-3.1932	0.276635	-11.543	8.0085e-31	1.43359e-28
EFNA3	337.013	2.42101	0.209839	11.5374	8.54324e-31	1.51667e-28
FOXP2	195.165	-2.89169	0.251692	-11.489	1.49876e-30	2.63893e-28
HSD11B2	422.764	-3.79149	0.3313	-11.4443	2.51143e-30	4.38601e-28
CBFA2T2	1865.27	-2.07079	0.18159	-11.4037	4.00805e-30	6.94329e-28
HES6	864.691	-2.55021	0.224469	-11.3611	6.53414e-30	1.12288e-27
TMEM74	1028.92	1.99932	0.17652	11.3263	9.72553e-30	1.65805e-27
STBD1	459.157	-3.13197	0.277297	-11.2946	1.39486e-29	2.35928e-27
ROBO2	1067.39	-2.46884	0.218941	-11.2763	1.71876e-29	2.88443e-27
LDLRAP1	747.762	-1.84649	0.164168	-11.2476	2.38068e-29	3.96429e-27
SFMBT2	526.652	-1.68346	0.149682	-11.2469	2.39951e-29	3.96491e-27
HSPG2	6531.69	-1.81745	0.161653	-11.2429	2.50922e-29	4.0865e-27
EPOP	2017.33	-1.55611	0.138409	-11.2429	2.51114e-29	4.0865e-27
DLK1	18901.5	7.07313	0.629605	11.2342	2.76882e-29	4.47196e-27
COL5A2	4129.98	-2.15869	0.192172	-11.2331	2.80491e-29	4.49644e-27
S100B	141.23	-2.74483	0.244887	-11.2086	3.70177e-29	5.89021e-27
KLHDC8A	3407.58	1.33169	0.119361	11.1568	6.6302e-29	1.04723e-26
CDH7	167.558	-2.7863	0.249867	-11.1511	7.07057e-29	1.10863e-26
PTPRZ1	11040.2	1.11501	0.100267	11.1204	9.97797e-29	1.55316e-26
MID1IP1	3580.34	-1.2835	0.115447	-11.1176	1.03031e-28	1.58086e-26
SIRPA	1205.7	-1.03439	0.0930359	-11.1181	1.02396e-28	1.58086e-26
ENST00000543365.5	261.798	3.22189	0.289922	11.113	1.08473e-28	1.65257e-26
DOCK8	159.044	-3.53108	0.318022	-11.1033	1.20959e-28	1.8298e-26
IGF2	2014.89	-2.96265	0.266952	-11.098	1.28225e-28	1.92615e-26
L1CAM	1672	-3.28381	0.296393	-11.0792	1.58196e-28	2.35986e-26
RHBDL3	1022.08	-2.46625	0.22282	-11.0684	1.78633e-28	2.64635e-26
ZCCHC24	1203.54	-1.40504	0.127121	-11.0528	2.12511e-28	3.12667e-26
ZNF521	3052.87	1.05963	0.0959066	11.0485	2.22879e-28	3.25692e-26
FUT9	353.23	2.63223	0.238411	11.0407	2.43092e-28	3.52828e-26
LRRC4B	1425.31	1.44108	0.130536	11.0397	2.4598e-28	3.54624e-26
CHRNB4	143.664	-4.3976	0.398715	-11.0294	2.75641e-28	3.94736e-26
LITAF	1545.22	-1.00507	0.0912726	-11.0117	3.3546e-28	4.7722e-26
SDCCAG8	339.72	-1.70706	0.15537	-10.9871	4.41092e-28	6.23362e-26
VEGFD	140.361	-5.70111	0.520096	-10.9617	5.842e-28	8.20209e-26
THSD7A	338.578	-4.38791	0.400915	-10.9447	7.0417e-28	9.82226e-26
DBNDD2	235.423	1.94782	0.178041	10.9403	7.39277e-28	1.02454e-25
LRRC10B	222.102	-2.41675	0.222076	-10.8825	1.3962e-27	1.92255e-25
BLACAT1	1625.83	2.51666	0.231347	10.8783	1.46259e-27	2.00114e-25
JPH4	573.782	3.93063	0.361347	10.8777	1.47203e-27	2.0013e-25
MYL4	98.769	-4.99448	0.459316	-10.8737	1.53781e-27	2.07759e-25
HNMT	261.751	-2.90309	0.267079	-10.8698	1.60622e-27	2.15645e-25
LRIG1	5536.24	1.34147	0.123506	10.8616	1.75637e-27	2.34339e-25
MEG3	3274.45	5.0708	0.467913	10.8371	2.29742e-27	3.04635e-25
MAP4K4	8913.47	-0.84972	0.0784361	-10.8333	2.3941e-27	3.15507e-25
CLSTN2	292.346	-3.7766	0.34927	-10.8128	2.99241e-27	3.91951e-25
COL6A2	709.597	1.50695	0.139465	10.8052	3.25079e-27	4.23214e-25
PFKFB4	852.315	1.13825	0.105432	10.796	3.59452e-27	4.65144e-25
ANOS1	1785.22	1.20502	0.111795	10.7788	4.33592e-27	5.57724e-25
GCNT2	396.198	2.3587	0.219415	10.7499	5.92985e-27	7.58209e-25
NTRK1	138.039	-5.35305	0.498487	-10.7386	6.7067e-27	8.52465e-25
C5orf30	1066.99	-1.3086	0.122118	-10.7159	8.5712e-27	1.08305e-24
SRGAP1	520.472	-1.87079	0.174955	-10.693	1.09777e-26	1.37504e-24
ALDH1B1	896.37	1.39806	0.130749	10.6927	1.10101e-26	1.37504e-24
INSYN1	503.213	-3.3711	0.315534	-10.6838	1.21206e-26	1.49634e-24
FAM78B	297.234	-3.99395	0.373816	-10.6843	1.20618e-26	1.49634e-24
MUSTN1	626.577	-3.91931	0.367331	-10.6697	1.4108e-26	1.73174e-24
PGM2L1	1021.38	-1.23832	0.116196	-10.6572	1.61402e-26	1.96993e-24
NDST1	5995.14	-0.974871	0.0915239	-10.6516	1.7148e-26	2.08111e-24
MCC	957.52	-2.17185	0.203971	-10.6478	1.7845e-26	2.15353e-24
KALRN	1342.75	-2.03981	0.191759	-10.6374	1.9969e-26	2.39639e-24
SSH2	1068.21	-1.03567	0.0974883	-10.6235	2.31661e-26	2.76462e-24
GSTM4	364.566	-1.91542	0.180383	-10.6186	2.44209e-26	2.89826e-24
TNNC2	137.455	-6.3431	0.597505	-10.616	2.51154e-26	2.96431e-24
SYT6	171.471	2.79419	0.263722	10.5952	3.13664e-26	3.68186e-24
GNAI2	7388.9	0.833279	0.0787687	10.5788	3.73682e-26	4.36254e-24
NOVA2	1242.88	2.14258	0.202813	10.5643	4.36128e-26	5.06404e-24
SEMA4G	270.703	-1.67206	0.158312	-10.5618	4.47925e-26	5.17305e-24
DNAJC1	840.371	-1.42199	0.134833	-10.5463	5.28284e-26	6.06849e-24
ATP2B2	268.054	-3.84887	0.36523	-10.5382	5.7584e-26	6.57959e-24
TRIM9	1009.41	-3.39127	0.321834	-10.5373	5.81256e-26	6.60633e-24
PDZRN3	282.774	-2.48604	0.23628	-10.5216	6.87121e-26	7.76844e-24
LDHA	9181.2	1.23658	0.117708	10.5055	8.15034e-26	9.16636e-24
CNP	3809.88	-0.893826	0.0851501	-10.4971	8.91105e-26	9.96971e-24
RASSF3	1261.84	-2.11038	0.201064	-10.4961	9.00682e-26	1.00246e-23
CNKSR2	1177.85	1.08403	0.103485	10.4752	1.1229e-25	1.24335e-23
LAPTM5	121.363	-4.06553	0.388214	-10.4724	1.15694e-25	1.27447e-23
OLFM1	782.859	-2.25518	0.21558	-10.461	1.30477e-25	1.42999e-23
CDH3	262.92	-1.98867	0.190149	-10.4585	1.33979e-25	1.46091e-23
WWTR1	476.921	-1.54827	0.148312	-10.4393	1.64085e-25	1.78015e-23
TMPRSS13	101.07	-6.36111	0.610488	-10.4197	2.01568e-25	2.16494e-23
AFAP1	1225.33	-2.00721	0.192633	-10.4199	2.0126e-25	2.16494e-23
ME3	996.208	2.80759	0.270189	10.3912	2.71865e-25	2.90544e-23
TUBB3	6461.05	-2.14071	0.206524	-10.3654	3.56153e-25	3.78739e-23
FHOD3	1925.53	1.1554	0.111492	10.363	3.65143e-25	3.86386e-23
GNG2	2365.76	-1.2411	0.11979	-10.3607	3.74285e-25	3.94118e-23
NABP1	260.865	-4.44393	0.429141	-10.3554	3.95444e-25	4.14368e-23
KRT8	4990.75	-1.65871	0.160194	-10.3544	3.99619e-25	4.1671e-23
DDR1	4422.4	1.44712	0.139893	10.3445	4.43184e-25	4.59905e-23
TRHDE	556.551	-4.13889	0.400727	-10.3284	5.24063e-25	5.41221e-23
CPXM2	97.9761	-5.29381	0.512993	-10.3195	5.7547e-25	5.91467e-23
NPR2	1457.3	-2.47568	0.240102	-10.311	6.2866e-25	6.43059e-23
ALDOA	8549.94	0.722528	0.070209	10.2911	7.72919e-25	7.83163e-23
TACSTD2	125.055	-6.34375	0.616404	-10.2915	7.69313e-25	7.83163e-23
CAV1	80.5093	3.85193	0.374695	10.2802	8.65652e-25	8.73008e-23
P4HA1	1349.14	0.973825	0.094744	10.2785	8.80983e-25	8.84317e-23
RBP1	940.294	-2.52683	0.245967	-10.2731	9.31962e-25	9.31138e-23
CHGB	296.627	-2.72875	0.266108	-10.2543	1.13164e-24	1.1254e-22
ATP8B1	130.614	-5.88048	0.574176	-10.2416	1.29065e-24	1.27762e-22
COL2A1	10618.5	1.39509	0.136579	10.2145	1.70809e-24	1.6831e-22
BACE2	250.264	-2.9323	0.287179	-10.2107	1.77575e-24	1.74178e-22
BMP4	147.067	-4.19296	0.412023	-10.1765	2.52437e-24	2.46482e-22
MYOF	401.254	-2.77516	0.273179	-10.1588	3.02922e-24	2.94438e-22
SPNS2	117.835	-4.11012	0.405037	-10.1475	3.39872e-24	3.28864e-22
TGFBR3	786.832	-1.57791	0.156054	-10.1113	4.92179e-24	4.73439e-22
CXCL14	226.406	-4.822	0.476906	-10.111	4.93694e-24	4.73439e-22
ST14	183.81	-3.33965	0.330634	-10.1007	5.48227e-24	5.23224e-22
BMP5	443.161	-2.96836	0.293887	-10.1003	5.5048e-24	5.23224e-22
AP1M2	102.991	-4.82358	0.478137	-10.0883	6.2251e-24	5.89081e-22
TBX3	304.584	-4.15908	0.412947	-10.0717	7.36866e-24	6.91206e-22
PPP1R3B	767.923	-2.0866	0.207172	-10.0718	7.3605e-24	6.91206e-22
WIPF3	249.466	1.96671	0.195815	10.0437	9.78995e-24	9.14339e-22
IGFBPL1	1300.42	1.14924	0.114531	10.0343	1.07692e-23	1.00145e-21
SMPD3	141.631	-4.61026	0.461888	-9.98133	1.8398e-23	1.70348e-21
SEL1L3	1862.52	2.73076	0.273767	9.97476	1.96571e-23	1.81225e-21
SLC6A3	225.573	-4.42765	0.444828	-9.95363	2.43159e-23	2.23218e-21
ROBO1	6013.36	-0.793051	0.0797775	-9.94078	2.76647e-23	2.52878e-21
FEZ1	1260.72	1.04733	0.105365	9.94003	2.78737e-23	2.5371e-21
CEBPA	122.841	-2.6272	0.264499	-9.93274	2.99904e-23	2.71825e-21
SFRP1	21014.7	1.55998	0.157402	9.91079	3.73678e-23	3.37268e-21
TRPV6	78.8194	-5.46991	0.552196	-9.90574	3.93057e-23	3.53274e-21
PAX7	506.444	-2.57965	0.260602	-9.89882	4.21217e-23	3.77007e-21
EPAS1	133.39	-3.84494	0.388658	-9.89288	4.46959e-23	3.98387e-21
TNNT1	700.955	2.748	0.279109	9.84561	7.16e-23	6.35554e-21
MAPK15	223.567	2.5662	0.260934	9.83467	7.98268e-23	7.05662e-21
NPY2R	197.505	4.62697	0.470666	9.83068	8.30583e-23	7.31219e-21
ENST00000246841.3	366.301	-2.74094	0.279277	-9.81442	9.76019e-23	8.55749e-21
STMN2	2390.03	-4.15323	0.423984	-9.79572	1.17453e-22	1.02561e-20
TMPRSS4	110.541	-3.63128	0.370733	-9.79484	1.18481e-22	1.0304e-20
RHOB	3569.34	-1.94501	0.198645	-9.79135	1.22643e-22	1.06229e-20
SOX9	1901.65	0.834403	0.0853589	9.77523	1.43828e-22	1.24079e-20
SHISA2	1154.84	2.48448	0.254337	9.76844	1.53807e-22	1.32157e-20
LAMB1	3821.83	-1.23814	0.127053	-9.74505	1.93678e-22	1.65753e-20
PFKL	3738.29	-0.873477	0.0898714	-9.71919	2.49754e-22	2.12896e-20
NIPAL4	69.9124	-4.58372	0.471786	-9.71567	2.58546e-22	2.19518e-20
PLEKHA5	1893.43	0.756429	0.0779262	9.70699	2.81535e-22	2.38097e-20
KIT	1940.9	-2.1368	0.220511	-9.69019	3.31912e-22	2.796e-20
F3	77.011	3.18778	0.329049	9.68785	3.39602e-22	2.84961e-20
MTSS2	1871.25	-1.16332	0.12013	-9.68379	3.53365e-22	2.95356e-20
CHST8	163.912	-3.49062	0.360524	-9.68208	3.59345e-22	2.99189e-20
USP18	152.657	-2.86124	0.29595	-9.66799	4.12413e-22	3.42048e-20
CPAMD8	982.132	2.0489	0.212111	9.65959	4.47673e-22	3.69864e-20
RGS4	178.354	-3.67751	0.381024	-9.65165	4.83696e-22	3.98095e-20
AK4	918.104	2.66557	0.276198	9.65096	4.8699e-22	3.99276e-20
F2R	1437.03	1.11556	0.115597	9.65044	4.89432e-22	3.99752e-20
ESRP2	78.8571	-5.55083	0.575797	-9.64025	5.40577e-22	4.39854e-20
LRRC53	456.149	-10.4125	1.08037	-9.63787	5.53257e-22	4.48472e-20
TES	324.978	-1.7248	0.179272	-9.62115	6.50988e-22	5.25709e-20
USP44	1154.35	2.7446	0.285346	9.61851	6.67912e-22	5.37356e-20
LGALS3BP	554.662	1.46149	0.152059	9.61133	7.16151e-22	5.74016e-20
CDH1	872.587	-5.17607	0.539282	-9.59807	8.14591e-22	6.50492e-20
CCSER1	125.137	-4.39983	0.459405	-9.57723	9.96804e-22	7.9305e-20
FLNC	1026.52	2.25937	0.236234	9.56413	1.13147e-21	8.96868e-20
KIAA1614	131.575	-3.32989	0.348306	-9.56022	1.17505e-21	9.27984e-20
PIK3R1	1739.81	-1.36432	0.142873	-9.5492	1.30697e-21	1.02839e-19
TAGLN3	1045.02	-2.1539	0.225598	-9.54748	1.32889e-21	1.04182e-19
ADAMTSL4	65.2446	-4.59015	0.481009	-9.54275	1.39089e-21	1.08646e-19
TAGLN2	964.31	-2.0731	0.217333	-9.53883	1.44457e-21	1.1243e-19
BCAT1	7121.17	1.33931	0.140821	9.51074	1.89317e-21	1.46813e-19
SLC16A3	393.681	4.08971	0.430074	9.50932	1.91909e-21	1.48287e-19
RBMS1	1699.13	-0.953724	0.100309	-9.50786	1.94619e-21	1.49842e-19
CPNE2	782.457	1.05423	0.111072	9.4914	2.27955e-21	1.74882e-19
SALL2	16024.5	1.64614	0.173733	9.47513	2.66416e-21	2.03661e-19
NEDD9	617.856	-1.32515	0.139947	-9.46889	2.82845e-21	2.15453e-19
ACTC1	1404.4	-5.36808	0.567018	-9.46721	2.87409e-21	2.18157e-19
FLNB	3854.45	-1.36188	0.144078	-9.45237	3.31233e-21	2.50536e-19
ZFAND5	6254.06	-0.882121	0.0935655	-9.42785	4.18581e-21	3.15492e-19
ACBD7	816.967	1.46655	0.155626	9.42359	4.35943e-21	3.27429e-19
NBL1	374.233	4.3222	0.459375	9.40887	5.01489e-21	3.75348e-19
SLC12A7	1301.87	1.99525	0.212647	9.38292	6.41675e-21	4.78605e-19
ROR2	1307.1	1.45088	0.154678	9.37995	6.60026e-21	4.90589e-19
SEMA4D	1084.84	1.27037	0.135459	9.3783	6.70425e-21	4.966e-19
AFAP1L1	132.056	-3.48135	0.371243	-9.37756	6.75154e-21	4.98384e-19
MAPK11	546.255	2.83385	0.302255	9.37569	6.87241e-21	5.05569e-19
PPP2R2B	756.881	2.44626	0.261019	9.37195	7.12016e-21	5.22007e-19
BMP1	643.412	-1.7655	0.188522	-9.36493	7.61006e-21	5.56026e-19
BAHCC1	3127.78	-0.938598	0.100363	-9.35204	8.59753e-21	6.26046e-19
ITGA4	1910.8	-2.80774	0.301777	-9.304	1.35257e-20	9.8157e-19
TARS1	2954.91	-0.876747	0.0943907	-9.28849	1.5649e-20	1.13184e-18
PLAT	561.301	-1.94037	0.208945	-9.28654	1.59382e-20	1.14889e-18
PRR36	710.057	1.60372	0.172797	9.28095	1.6798e-20	1.20682e-18
MDGA1	4664.22	-3.97376	0.428293	-9.27814	1.72469e-20	1.23494e-18
B3GAT1	1131.36	1.21988	0.131509	9.27602	1.75927e-20	1.25551e-18
CEP85L	494.995	-1.99161	0.214823	-9.27094	1.8451e-20	1.3124e-18
GLB1L2	350.102	1.4078	0.152236	9.24749	2.29836e-20	1.62941e-18
SEC1P	72.5387	-3.41061	0.369215	-9.23748	2.52373e-20	1.7833e-18
NFASC	395.349	-1.90044	0.206126	-9.2198	2.97641e-20	2.09627e-18
HID1	388.198	-3.06356	0.332574	-9.21165	3.21144e-20	2.24936e-18
ELAVL2	1029.6	-2.37911	0.258275	-9.21154	3.21471e-20	2.24936e-18
NAT8L	354.27	1.64942	0.179537	9.1871	4.03571e-20	2.81464e-18
MEIS1	317.773	2.04964	0.223327	9.17776	4.40165e-20	3.05993e-18
RND3	454.847	-2.00723	0.218862	-9.17119	4.67818e-20	3.24168e-18
PRSS8	376.987	-2.4834	0.270823	-9.16981	4.73857e-20	3.27296e-18
ENST00000601500.1	106.785	-6.30212	0.687864	-9.16187	5.1006e-20	3.51173e-18
EBF3	283.903	-3.51744	0.384121	-9.15712	5.33017e-20	3.65806e-18
SCN1B	153.543	-2.53437	0.276959	-9.15072	5.65573e-20	3.85685e-18
CNTN2	2723.93	-1.97709	0.216056	-9.1508	5.65117e-20	3.85685e-18
SCRG1	223.18	-2.9191	0.319078	-9.14854	5.77093e-20	3.92295e-18
UBE2E2	829.698	1.09347	0.11955	9.1466	5.87516e-20	3.98121e-18
LUZP2	88.8391	-2.66796	0.291897	-9.14007	6.24146e-20	4.21613e-18
PLEKHB1	742.455	2.00406	0.219279	9.13928	6.28695e-20	4.23354e-18
GFPT2	372.344	1.42293	0.155814	9.1322	6.71237e-20	4.50589e-18
EYA1	418.745	-2.25497	0.246948	-9.13138	6.76325e-20	4.5259e-18
SHC3	301.643	2.17446	0.238153	9.1305	6.81858e-20	4.54876e-18
BNIP3	1414.33	1.14968	0.126016	9.12329	7.28743e-20	4.84648e-18
NOL4L	1921.89	-0.842912	0.09241	-9.12144	7.41349e-20	4.9151e-18
SLC7A10	195.686	-2.58346	0.283262	-9.12038	7.48605e-20	4.94793e-18
ITPKB	403.076	-1.24695	0.136952	-9.10495	8.6303e-20	5.68673e-18
TRMT9B	601.219	-2.01307	0.221188	-9.10118	8.93582e-20	5.87004e-18
MAPK8IP2	419.82	-2.12748	0.234135	-9.08654	1.02237e-19	6.69556e-18
CLDN10	135.281	2.36806	0.261134	9.06837	1.20816e-19	7.88829e-18
CAP1	4732.38	-0.67133	0.0740399	-9.06714	1.22178e-19	7.95304e-18
NXPH4	65.4298	-3.64904	0.402959	-9.05562	1.358e-19	8.81306e-18
PPP4R4	190.459	2.18594	0.241468	9.05273	1.39438e-19	9.02189e-18
CHRNA3	158.362	-2.89929	0.320342	-9.05062	1.42155e-19	9.17004e-18
EGFL8	611.027	-2.0448	0.225986	-9.04832	1.45181e-19	9.33722e-18
TEX2	505.084	-1.13981	0.126036	-9.0435	1.5173e-19	9.72927e-18
FCHO1	270.438	1.89528	0.209673	9.0392	1.57827e-19	1.00901e-17
KRT7	103.681	-5.13945	0.56956	-9.02354	1.82107e-19	1.16079e-17
TCAF1P1	653.385	-1.29499	0.143574	-9.01971	1.88591e-19	1.19856e-17
PRKCH	80.5041	-3.97991	0.443728	-8.96926	2.98503e-19	1.89149e-17
RHOU	3817.26	1.04823	0.116942	8.96369	3.1399e-19	1.98377e-17
VOPP1	1493.19	0.936822	0.104621	8.9544	3.4158e-19	2.15176e-17
TNS1	669.433	-1.74007	0.194424	-8.94987	3.55891e-19	2.23535e-17
LINC02487	102.753	-7.24236	0.810006	-8.94111	3.85273e-19	2.41284e-17
FZD2	3893.3	1.23806	0.138616	8.93155	4.2007e-19	2.62312e-17
GAREM2	951.539	1.73273	0.194035	8.92998	4.26097e-19	2.65304e-17
DBNDD1	370.437	1.67545	0.187981	8.91288	4.9725e-19	3.08712e-17
FOXG1-AS1	72.9673	7.3424	0.824334	8.90707	5.23988e-19	3.24374e-17
SCN8A	762.69	-1.41807	0.159352	-8.89897	5.63693e-19	3.47951e-17
RTN2	358.037	-2.02076	0.227263	-8.89172	6.01716e-19	3.70357e-17
TSPAN11	864.357	1.04566	0.117688	8.885	6.39185e-19	3.92295e-17
ELF1	364.921	-1.37721	0.155067	-8.8814	6.60248e-19	4.04068e-17
KLF10	507.11	1.17173	0.131939	8.88086	6.63456e-19	4.04878e-17
RTL1	180.202	5.56523	0.628269	8.85804	8.14327e-19	4.9554e-17
SIX1	450.523	-6.43065	0.726162	-8.85566	8.31876e-19	5.04789e-17
SLC6A8	4670.03	1.77194	0.200205	8.85065	8.7008e-19	5.26484e-17
ANK1	79.7655	-4.0471	0.457692	-8.84241	9.36796e-19	5.65262e-17
GPSM3	216.404	-1.58708	0.179583	-8.83755	9.78447e-19	5.8874e-17
C2CD4C	253.021	1.64691	0.186494	8.83089	1.03847e-18	6.23113e-17
BLVRA	203.13	1.91136	0.216551	8.82636	1.08141e-18	6.47069e-17
PPP1R17	984.028	-4.63627	0.525685	-8.81948	1.14987e-18	6.86124e-17
ABCB4	189.48	-2.27595	0.258323	-8.81051	1.24577e-18	7.41286e-17
SEPTIN3	1346.06	0.939266	0.106634	8.80829	1.27075e-18	7.5406e-17
GADD45G	184.442	-3.51718	0.399373	-8.80674	1.2884e-18	7.6243e-17
BNIPL	84.1827	-4.16629	0.473271	-8.80318	1.32994e-18	7.8485e-17
RFTN1	90.7664	-3.07809	0.350127	-8.79134	1.47785e-18	8.69744e-17
MEGF11	150.625	-4.71704	0.536735	-8.78839	1.51713e-18	8.90423e-17
DLK2	210.616	-3.57644	0.406972	-8.78792	1.5235e-18	8.91725e-17
SORL1	772.232	1.75108	0.199298	8.78623	1.54668e-18	9.02833e-17
SPINT1	275.877	-2.78719	0.317439	-8.78022	1.63152e-18	9.49777e-17
NDNF	363.813	1.74509	0.199051	8.76706	1.834e-18	1.06476e-16
PTPN5	431.044	1.96942	0.224864	8.75829	1.9824e-18	1.14781e-16
IL4R	220.93	2.24684	0.256621	8.75548	2.03242e-18	1.17361e-16
PPP1R18	1822.53	-0.867512	0.0995092	-8.71791	2.83376e-18	1.63196e-16
CAPN6	2001.94	2.25121	0.258356	8.71361	2.94353e-18	1.69064e-16
PIANP	231.861	1.81465	0.208314	8.71116	3.00774e-18	1.72291e-16
ZSCAN18	1212.72	0.891311	0.102401	8.70411	3.20082e-18	1.82864e-16
PRLR	79.8546	-3.09841	0.356044	-8.70234	3.25108e-18	1.84753e-16
CELF5	334.923	2.28953	0.263092	8.70241	3.24913e-18	1.84753e-16
LPAR6	216.633	-1.97416	0.226898	-8.70064	3.30013e-18	1.87045e-16
VAMP8	112.656	-2.35704	0.27097	-8.69852	3.36237e-18	1.90072e-16
GLTP	668.163	-0.898299	0.103303	-8.69574	3.44574e-18	1.94273e-16
AEBP1	848.909	1.03961	0.119647	8.68894	3.6585e-18	2.05728e-16
RNASEH2B	777.652	-1.09985	0.12699	-8.66092	4.6798e-18	2.62266e-16
KCNH5	84.0349	3.21675	0.371418	8.66071	4.68834e-18	2.62266e-16
CAVIN1	203.703	-1.84975	0.213711	-8.65536	4.91351e-18	2.74149e-16
LRFN1	478.165	-1.62052	0.187254	-8.65414	4.96626e-18	2.76374e-16
HMOX2	566.006	-1.29046	0.149174	-8.65065	5.12053e-18	2.84222e-16
CACNG7	1076.9	4.6621	0.539403	8.64308	5.47174e-18	3.02235e-16
RHPN1	809.502	1.35024	0.156223	8.64305	5.47318e-18	3.02235e-16
RIMS1	178.961	-2.73235	0.316511	-8.63271	5.99149e-18	3.30008e-16
ST8SIA1	171.038	1.74936	0.20285	8.62392	6.46984e-18	3.55444e-16
GRIK5	844.471	1.60394	0.186274	8.61062	7.26635e-18	3.97172e-16
CPLX2	116.566	-4.32886	0.502732	-8.61067	7.26328e-18	3.97172e-16
EPHA2	793.122	2.54569	0.295673	8.60982	7.31739e-18	3.98947e-16
ASS1	700.955	-1.67629	0.194913	-8.60019	7.9583e-18	4.3279e-16
TNK2	681.428	0.971171	0.112965	8.59709	8.17611e-18	4.42396e-16
KLF5	90.5214	-3.13878	0.365093	-8.59721	8.16742e-18	4.42396e-16
HRH1	179.796	-4.89938	0.570176	-8.59274	8.49169e-18	4.58317e-16
COL5A3	1109.99	-4.96111	0.577532	-8.59019	8.68237e-18	4.67433e-16
SINHCAF	7465.35	0.633391	0.0737509	8.58825	8.83052e-18	4.74221e-16
FOXG1	1923.54	7.54293	0.878854	8.58269	9.2677e-18	4.96458e-16
GGT5	51.2521	-4.34224	0.506442	-8.57403	9.9929e-18	5.33974e-16
ETV1	1044.64	2.38833	0.278589	8.57296	1.0086e-17	5.37612e-16
SH3KBP1	1046.45	-1.10054	0.128431	-8.56911	1.04284e-17	5.54488e-16
ADGRG1	1412.13	1.73287	0.202418	8.56083	1.1206e-17	5.9436e-16
QPCT	214.369	2.81807	0.329236	8.55941	1.13451e-17	6.00257e-16
JPH2	95.1197	-4.12555	0.483218	-8.53766	1.36972e-17	7.2292e-16
KIAA1755	354.22	-3.43148	0.401993	-8.53616	1.3876e-17	7.30563e-16
SYT4	1714.69	-8.27538	0.969573	-8.53508	1.40062e-17	7.35619e-16
PDK1	671.57	1.84353	0.216138	8.52938	1.47135e-17	7.70879e-16
RASSF4	199.689	1.59888	0.187931	8.50779	1.77283e-17	9.26573e-16
SLC7A3	605.105	1.40093	0.164725	8.50469	1.82076e-17	9.49312e-16
NRIP1	4114.23	-1.10454	0.130052	-8.49301	2.01358e-17	1.04731e-15
EPB41L3	403.236	-2.23257	0.263028	-8.48797	2.10282e-17	1.09108e-15
MAPK10	1676.83	1.6271	0.191711	8.48727	2.11547e-17	1.095e-15
CHST3	1006.27	-0.876322	0.103295	-8.48372	2.18108e-17	1.12624e-15
FAM47E-STBD1	315.422	-1.91745	0.226274	-8.47401	2.37094e-17	1.22135e-15
CERCAM	146.381	-1.99971	0.236016	-8.47281	2.39544e-17	1.23102e-15
PHTF1	1345.75	0.840307	0.0993036	8.462	2.62833e-17	1.34747e-15
RASSF2	620.199	1.52145	0.179918	8.45633	2.75935e-17	1.41127e-15
TCAF1	8706.33	-1.14223	0.135343	-8.43947	3.1878e-17	1.62653e-15
NCOA4	2224.89	-0.74422	0.0883547	-8.4231	3.66664e-17	1.86643e-15
CXCL12	221.758	-2.17159	0.257914	-8.41983	3.77029e-17	1.91465e-15
MSX1	165.246	-1.84645	0.219595	-8.40846	4.15425e-17	2.10465e-15
TPBGL	68.9165	-5.60601	0.666758	-8.40786	4.17549e-17	2.11044e-15
C3orf52	179.942	-1.79019	0.212942	-8.40692	4.20903e-17	2.1224e-15
STARD13	246.765	-2.52065	0.300021	-8.40158	4.40504e-17	2.21603e-15
SYT7	815.47	-2.05657	0.244903	-8.39746	4.56247e-17	2.28987e-15
TFAP2A	2008.3	-4.53907	0.54056	-8.39697	4.58128e-17	2.29395e-15
DAAM2	715.449	-1.78439	0.212565	-8.39457	4.67593e-17	2.3359e-15
PNMA2	916.509	1.6133	0.192361	8.38681	4.99529e-17	2.48965e-15
S100A10	217.365	-3.49525	0.416929	-8.38332	5.14539e-17	2.55852e-15
NEUROD1	984.509	-7.04986	0.841216	-8.38056	5.26777e-17	2.61332e-15
ERP27	55.7532	-5.62518	0.672262	-8.36753	5.88362e-17	2.91212e-15
SH3GL3	149.653	-3.34256	0.399512	-8.3666	5.93022e-17	2.92844e-15
ZNF385C	374.217	-1.64573	0.196969	-8.35529	6.5271e-17	3.21579e-15
CCDC74A	372.341	1.29375	0.154923	8.35094	6.7723e-17	3.32896e-15
MPRIP	6398.78	-0.74579	0.0893182	-8.34981	6.83723e-17	3.35321e-15
CNTN1	103.316	-4.18932	0.502367	-8.33917	7.48107e-17	3.66061e-15
CBFA2T3	431.833	-2.78201	0.333868	-8.33267	7.90373e-17	3.85864e-15
MEG9	106.209	5.47881	0.657779	8.32924	8.13607e-17	3.96306e-15
ADAMTS9	1866.56	1.98535	0.23863	8.3198	8.81132e-17	4.28226e-15
EDIL3	540.302	-2.69893	0.324788	-8.30984	9.58324e-17	4.6469e-15
DOC2A	50.6311	3.67467	0.442328	8.30756	9.76902e-17	4.72631e-15
RAB11FIP4	1194.33	-1.52756	0.183951	-8.30413	1.00551e-16	4.85377e-15
CCKBR	479.851	2.73956	0.330269	8.29493	1.08648e-16	5.23289e-15
CDH23	198.333	2.20648	0.266094	8.29211	1.11253e-16	5.34636e-15
ATP1B2	327.867	1.20332	0.145199	8.28744	1.1571e-16	5.54816e-15
ECE1	1496.29	-0.950393	0.114816	-8.27753	1.25758e-16	6.01648e-15
ANXA3	144.619	-3.46399	0.418717	-8.27286	1.30784e-16	6.24305e-15
EBF4	111.931	2.59915	0.314321	8.2691	1.34971e-16	6.42863e-15
INKA1	91.0036	-2.48068	0.300229	-8.26264	1.42481e-16	6.77132e-15
FGFR4	164.721	1.83047	0.221561	8.2617	1.43606e-16	6.80973e-15
SDK1	996.911	-1.35328	0.164195	-8.24191	1.69484e-16	8.01914e-15
NEFL	577.808	-2.09091	0.253959	-8.23323	1.82224e-16	8.60299e-15
SPRED2	1369.55	0.985774	0.119776	8.23011	1.8704e-16	8.81096e-15
ERFE	59.2307	-3.91796	0.476257	-8.22657	1.92649e-16	9.05534e-15
MCF2L	1209.56	1.61796	0.196732	8.22419	1.96509e-16	9.21661e-15
PLS3	7430.72	-1.59768	0.194275	-8.22377	1.97196e-16	9.22869e-15
HMGN3	2456.33	-0.690828	0.0841147	-8.21293	2.15855e-16	1.008e-14
ADGRD1	107.85	-2.40946	0.294057	-8.19386	2.52985e-16	1.17882e-14
ACTA1	71.7585	-4.07582	0.497633	-8.19042	2.60322e-16	1.21038e-14
SOX11	6860.62	0.723285	0.088343	8.18724	2.6728e-16	1.24005e-14
FEZF1	1701.27	4.17898	0.510893	8.17976	2.84419e-16	1.31673e-14
KIAA1210	76.181	-4.68508	0.573019	-8.17613	2.93111e-16	1.35405e-14
ADCYAP1	62.5929	-5.75145	0.703979	-8.16992	3.08587e-16	1.42248e-14
CDH6	6669.58	-1.97733	0.242092	-8.1677	3.14314e-16	1.44578e-14
NTN4	89.0116	3.14772	0.385502	8.16526	3.20736e-16	1.47217e-14
MYO16	118.4	-2.57139	0.314932	-8.16493	3.21625e-16	1.4731e-14
FGFR1	8262.09	0.758083	0.092911	8.15923	3.37158e-16	1.54095e-14
SEC61A1	4960.06	-0.503712	0.06175	-8.15727	3.42669e-16	1.56282e-14
PFKM	3652.11	0.61164	0.0751448	8.13949	3.96939e-16	1.80649e-14
FAM20C	169.11	2.93175	0.360286	8.13729	4.04224e-16	1.83576e-14
EMILIN3	198.738	2.162	0.26573	8.13605	4.08394e-16	1.85078e-14
TMEM30B	60.2293	-5.56373	0.684408	-8.12926	4.31909e-16	1.95323e-14
UBE2E1	2347.11	0.814287	0.100187	8.1277	4.37507e-16	1.97439e-14
MMP25	74.9598	4.44991	0.547633	8.12573	4.44679e-16	2.00255e-14
DLC1	866.985	-2.09802	0.258377	-8.12	4.66173e-16	2.09495e-14
MAP3K5	76.3224	-3.44458	0.425018	-8.10454	5.29452e-16	2.37436e-14
PRRT2	729.918	1.67311	0.20666	8.09594	5.68217e-16	2.54289e-14
FBXO7	2234.11	-0.879765	0.108751	-8.08972	5.98017e-16	2.67069e-14
ZNF750	69.7421	-4.05158	0.500868	-8.08911	6.01001e-16	2.67845e-14
TMOD2	495.425	-1.1394	0.140973	-8.08237	6.35209e-16	2.82504e-14
EPB41	10043.4	-0.688664	0.0852143	-8.08156	6.39443e-16	2.83799e-14
PAMR1	1648.29	4.29978	0.532308	8.07761	6.60459e-16	2.92522e-14
NRXN2	663.92	2.94736	0.365024	8.07442	6.77983e-16	2.99666e-14
MLLT11	3140.88	-1.18059	0.146278	-8.07082	6.98259e-16	3.07994e-14
GAP43	489.605	-2.05346	0.254524	-8.06787	7.15381e-16	3.14899e-14
SHISAL1	142.648	2.02792	0.251502	8.06325	7.42941e-16	3.26362e-14
LINC02210	563.185	0.880624	0.109343	8.05381	8.02533e-16	3.51821e-14
IFIT1	242.897	2.867	0.356176	8.0494	8.32027e-16	3.64008e-14
MICALL1	907.348	-0.855294	0.10629	-8.04677	8.50089e-16	3.71154e-14
COL11A1	3217.83	1.52137	0.189155	8.04299	8.76753e-16	3.82019e-14
STMN1	15591.1	-1.01806	0.126658	-8.03784	9.14363e-16	3.976e-14
RGS5	477.522	-2.50275	0.311793	-8.02696	9.99183e-16	4.33605e-14
TNFAIP2	70.2044	4.8879	0.609373	8.02121	1.04709e-15	4.5348e-14
EPHA6	64.0275	-3.7468	0.467603	-8.01278	1.12147e-15	4.84438e-14
STAT3	1684.58	0.709591	0.0885594	8.0126	1.12309e-15	4.84438e-14
TLNRD1	1090.99	-0.827357	0.1034	-8.00149	1.22918e-15	5.29138e-14
SLC12A2	688.572	-0.9617	0.120214	-7.99991	1.24509e-15	5.34914e-14
STAT6	605.793	-1.31104	0.163987	-7.9948	1.29788e-15	5.56483e-14
MANEAL	150.896	-2.92013	0.365487	-7.98971	1.35256e-15	5.78771e-14
PRKCE	334.246	-1.52879	0.191445	-7.98554	1.3991e-15	5.97498e-14
ENO2	1835.3	1.57662	0.197491	7.98327	1.42509e-15	6.07387e-14
TLX3	76.9814	-7.27471	0.911884	-7.97767	1.49117e-15	6.34295e-14
ODC1	10085.5	1.12301	0.140834	7.974	1.5362e-15	6.52157e-14
DSC2	1244.04	-1.11472	0.139891	-7.96846	1.60663e-15	6.80708e-14
GYG2	1984.94	1.27358	0.159876	7.96604	1.63845e-15	6.92827e-14
CADM1	7262.09	-1.26712	0.159073	-7.96568	1.64313e-15	6.9344e-14
WNT6	61.1128	-5.59552	0.702665	-7.96328	1.67538e-15	7.05664e-14
ITGA5	1792.63	1.23474	0.155165	7.95761	1.75399e-15	7.3733e-14
CNTNAP3B	1193.59	2.30016	0.289456	7.94649	1.91871e-15	8.04996e-14
ST6GALNAC2	55.1242	-5.01313	0.631536	-7.938	2.05476e-15	8.60394e-14
EPHA4	4600.99	1.46156	0.184219	7.9338	2.12542e-15	8.88251e-14
OSMR	105.951	-3.80989	0.481232	-7.91694	2.43434e-15	1.01538e-13
STMN3	979.229	-2.11017	0.267017	-7.90273	2.72859e-15	1.13591e-13
PAG1	317.235	-3.0955	0.391804	-7.90065	2.77451e-15	1.15279e-13
ACSL1	81.8986	-3.7338	0.473063	-7.89281	2.9546e-15	1.22525e-13
COBLL1	109.472	-2.04389	0.258984	-7.89196	2.97483e-15	1.23126e-13
GLRA2	78.9757	-4.05795	0.514269	-7.89071	3.00465e-15	1.23883e-13
RASSF10	57.3814	2.79896	0.354715	7.89072	3.00441e-15	1.23883e-13
GOLIM4	1384.4	-0.7168	0.0908919	-7.88629	3.11304e-15	1.28106e-13
RGCC	95.2735	-4.13106	0.524118	-7.88192	3.22392e-15	1.32415e-13
ALDOC	156.461	1.62427	0.206217	7.8765	3.36676e-15	1.38018e-13
DZANK1	352.663	-1.28564	0.163411	-7.86754	3.6168e-15	1.47986e-13
TSN	3557.04	-0.523356	0.0665449	-7.8647	3.69993e-15	1.51099e-13
UPP1	150.448	1.98655	0.252728	7.86045	3.82763e-15	1.56018e-13
KCNAB1	56.0141	-3.73653	0.475538	-7.85748	3.91928e-15	1.59451e-13
S100A11	437.606	-2.90044	0.369333	-7.85319	4.05596e-15	1.647e-13
MAN1C1	831.447	-2.25597	0.287488	-7.84718	4.25495e-15	1.72454e-13
GSN	2016.15	-0.700934	0.0893522	-7.84462	4.3428e-15	1.75683e-13
FKBP5	1379.71	1.1914	0.151933	7.8416	4.44854e-15	1.79622e-13
TRIM6	300.706	-1.06292	0.135714	-7.83212	4.79711e-15	1.93333e-13
LDB3	64.9203	-4.02612	0.514528	-7.82487	5.0818e-15	2.04424e-13
TBL1X	4695.21	0.670473	0.0857038	7.82314	5.15218e-15	2.06867e-13
SLCO4C1	92.2929	-2.92904	0.374514	-7.82093	5.24342e-15	2.10138e-13
SELENON	8084.28	-0.799939	0.102316	-7.81831	5.3538e-15	2.14162e-13
HCN4	118.032	2.32917	0.297933	7.81776	5.3771e-15	2.14694e-13
SALL1	2395.12	1.78367	0.228191	7.81657	5.4281e-15	2.16328e-13
HSPB8	53.1911	-4.43538	0.567567	-7.81474	5.50786e-15	2.19101e-13
KCNK3	54.3532	-4.7428	0.60771	-7.80438	5.97968e-15	2.3743e-13
RELN	862.362	-4.14099	0.531186	-7.79574	6.40314e-15	2.53775e-13
C12orf75	251.73	1.23719	0.158784	7.79161	6.61607e-15	2.61731e-13
MEGF10	398.123	-1.36159	0.174782	-7.79023	6.68855e-15	2.64112e-13
DLEU7	91.3195	-3.05512	0.392196	-7.78977	6.71288e-15	2.64586e-13
SERINC2	478.631	1.27181	0.163325	7.78695	6.86476e-15	2.70077e-13
CYP1A1	820.352	-4.09634	0.526081	-7.78652	6.888e-15	2.70496e-13
TF	208.866	-3.66098	0.470403	-7.78264	7.10284e-15	2.78424e-13
CCER2	69.8861	-4.34092	0.558112	-7.77786	7.37602e-15	2.88605e-13
VEGFA	750.009	1.80665	0.232382	7.77448	7.57557e-15	2.95874e-13
FAM110D	118.575	-1.95935	0.252035	-7.77411	7.59785e-15	2.96206e-13
GDF10	285.57	-1.6108	0.207274	-7.77135	7.76545e-15	3.02191e-13
SLC27A4	652.796	-0.961597	0.123763	-7.76967	7.86913e-15	3.05672e-13
OLFML2A	104.063	2.68226	0.345691	7.75914	8.55088e-15	3.31555e-13
GNS	2907.6	-0.750134	0.0967679	-7.75189	9.05345e-15	3.50409e-13
TNFRSF10B	1215.63	1.4185	0.182994	7.75163	9.07231e-15	3.50508e-13
MAP1A	1908.35	-1.02847	0.13273	-7.74859	9.2922e-15	3.58359e-13
IRF6	75.1383	-4.81931	0.622318	-7.74412	9.6245e-15	3.70509e-13
CREB3L2	2596.17	-1.52821	0.197384	-7.74229	9.7639e-15	3.75203e-13
LTA4H	3563.28	0.658417	0.0851067	7.73636	1.02301e-14	3.92416e-13
CDK18	1046.08	-0.904936	0.117085	-7.72888	1.08495e-14	4.15434e-13
TXNIP	2811	1.09333	0.141497	7.72691	1.10189e-14	4.21169e-13
ONECUT1	106.037	-4.09634	0.530365	-7.72362	1.13075e-14	4.31433e-13
CLIP2	1030.45	0.671974	0.0870292	7.72125	1.15193e-14	4.38733e-13
RASD1	477.228	-5.21031	0.675129	-7.71751	1.18621e-14	4.50991e-13
SRL	52.444	-5.25527	0.681441	-7.712	1.23865e-14	4.70097e-13
TLE4	4212.25	1.17212	0.152061	7.70823	1.27577e-14	4.8333e-13
ALX1	61.94	-3.13164	0.406336	-7.70701	1.28804e-14	4.86262e-13
CYP26B1	113.305	-3.93668	0.510791	-7.70703	1.28783e-14	4.86262e-13
TGM2	158.752	-2.34624	0.304666	-7.70102	1.34984e-14	5.08701e-13
PDE5A	745.169	-1.40317	0.182263	-7.6986	1.37569e-14	5.17535e-13
NHLH1	1074.19	-6.13865	0.797404	-7.69829	1.379e-14	5.17871e-13
CNTNAP5	45.5527	-4.97252	0.646191	-7.69512	1.41361e-14	5.29944e-13
GPRIN3	59.022	-2.82689	0.367624	-7.68963	1.47556e-14	5.52204e-13
MTUS2	104.111	-2.35978	0.30691	-7.68885	1.48462e-14	5.54628e-13
ENST00000382349.5	44.2102	-4.81309	0.626596	-7.68132	1.57456e-14	5.87209e-13
TSHZ1	244.402	-2.50267	0.326061	-7.67546	1.6482e-14	6.13606e-13
FAM126A	2004.72	-0.685438	0.0893247	-7.67356	1.67284e-14	6.21702e-13
GLP1R	91.19	3.35252	0.437338	7.66573	1.77818e-14	6.5971e-13
NWD2	53.8851	-5.48849	0.716588	-7.6592	1.87102e-14	6.92955e-13
KIFAP3	609.287	-1.07956	0.140958	-7.65874	1.87767e-14	6.94222e-13
MGAT4C	34.2607	-6.62729	0.866323	-7.64991	2.01126e-14	7.42335e-13
MPPED1	645.836	2.7634	0.361465	7.645	2.08947e-14	7.6988e-13
ELFN1	454.01	1.23205	0.161332	7.63677	2.22739e-14	8.19292e-13
TUB	1227.06	1.60004	0.209534	7.63621	2.23701e-14	8.21422e-13
MTMR7	112.096	1.93281	0.253208	7.63329	2.28844e-14	8.38875e-13
CDH11	4456.51	0.964912	0.126558	7.62428	2.45403e-14	8.98041e-13
FOXI2	44.9164	-5.44345	0.714143	-7.62235	2.49091e-14	9.09987e-13
SLC7A5	1141.27	-1.26156	0.165554	-7.62024	2.53198e-14	9.23312e-13
SLC18B1	225.756	-1.46421	0.192153	-7.62004	2.53598e-14	9.23312e-13
ABCA2	781.089	1.51485	0.199145	7.60675	2.81083e-14	1.02165e-12
SCUBE1	3400.82	2.06837	0.272081	7.60204	2.91495e-14	1.0577e-12
SLITRK6	159.093	-2.08932	0.275116	-7.59432	3.09411e-14	1.12082e-12
HTRA1	117.947	2.5859	0.340615	7.59184	3.15386e-14	1.14054e-12
PKN1	2095.49	0.804005	0.105952	7.58838	3.23923e-14	1.16944e-12
LLGL2	443.153	1.27671	0.168325	7.58476	3.33101e-14	1.20056e-12
CRYBG1	56.3985	-4.53843	0.599226	-7.57381	3.62426e-14	1.30406e-12
MEIS3	817.382	1.23201	0.162742	7.57029	3.72378e-14	1.33764e-12
IGLON5	1097.79	1.53476	0.202743	7.57	3.73223e-14	1.33843e-12
COLGALT2	1749.07	-1.21694	0.160791	-7.56846	3.77685e-14	1.35217e-12
LMAN1	4421.2	0.955907	0.12645	7.55954	4.04484e-14	1.44571e-12
NGFR	2350.19	-1.3932	0.184333	-7.55804	4.09188e-14	1.46009e-12
HTR7	55.7542	-3.94548	0.522341	-7.55346	4.23851e-14	1.50991e-12
GNB5	439.803	1.34346	0.177946	7.54982	4.35861e-14	1.55012e-12
CDC25B	857.619	-0.903377	0.119688	-7.54774	4.42877e-14	1.57247e-12
SLC1A6	296.617	1.91574	0.253827	7.54742	4.43958e-14	1.57371e-12
LRIG3	642.452	0.852112	0.112947	7.54435	4.54537e-14	1.60855e-12
TBC1D2	97.7783	-2.25688	0.299237	-7.5421	4.6248e-14	1.63397e-12
EFNB3	1617.45	-0.655546	0.0869273	-7.54131	4.65275e-14	1.64114e-12
CLGN	645.36	1.37529	0.182659	7.52929	5.10176e-14	1.79657e-12
STK33	462.82	1.678	0.222916	7.5275	5.17207e-14	1.81835e-12
GSDMD	108.121	2.00815	0.266803	7.52671	5.20344e-14	1.82639e-12
PPL	272.629	-2.41796	0.321501	-7.52083	5.44284e-14	1.9073e-12
TLE5	1350.36	0.82273	0.109405	7.52005	5.47564e-14	1.91567e-12
P2RX3	253.55	-2.58145	0.34334	-7.51864	5.53477e-14	1.93321e-12
CPT1C	1252.17	0.943609	0.125511	7.51813	5.55645e-14	1.93763e-12
PLA2G4A	74.8747	-2.18464	0.290646	-7.51649	5.62657e-14	1.9589e-12
PDE4DIP	870.921	-0.91728	0.12247	-7.48981	6.89708e-14	2.39735e-12
ENOX1	188.516	-2.19876	0.293873	-7.482	7.31981e-14	2.54017e-12
SYTL5	117.118	-2.55554	0.341578	-7.48155	7.34484e-14	2.54475e-12
NPFFR2	60.0059	-4.99125	0.667747	-7.47477	7.73385e-14	2.67521e-12
CDK6	952.865	-1.30655	0.174888	-7.47079	7.97138e-14	2.75295e-12
LINGO1	1362.4	1.29119	0.172879	7.46873	8.09729e-14	2.79194e-12
SLC30A4	146.493	-2.0589	0.275686	-7.46829	8.12458e-14	2.79686e-12
ITPR2	194.797	-2.52825	0.338579	-7.46726	8.18828e-14	2.81428e-12
NME4	2629.83	0.613905	0.0822208	7.46653	8.2335e-14	2.8253e-12
MREG	834.843	-2.05205	0.275194	-7.45677	8.86724e-14	3.03791e-12
HRH3	96.9822	2.45389	0.329156	7.45512	8.97881e-14	3.06636e-12
ARRDC4	609.662	1.0366	0.139045	7.45512	8.97866e-14	3.06636e-12
GRIK2	103.727	-3.12292	0.419218	-7.44939	9.37755e-14	3.19745e-12
POM121L9P	36.3702	-5.02837	0.675144	-7.44785	9.48713e-14	3.22968e-12
TRPS1	102.371	-2.04359	0.274711	-7.43903	1.01425e-13	3.44734e-12
SLC12A4	250.953	1.37361	0.184695	7.43719	1.02852e-13	3.49031e-12
CDC42SE1	2056.26	-0.868421	0.116806	-7.4347	1.04805e-13	3.55096e-12
THBS3	1061.39	-1.64403	0.221144	-7.4342	1.052e-13	3.55874e-12
MEOX1	45.8408	-3.43436	0.4624	-7.42725	1.10875e-13	3.74481e-12
FKBP1B	242.419	1.19692	0.161177	7.42614	1.11816e-13	3.77067e-12
SLC29A1	1583.13	1.88532	0.253963	7.4236	1.1398e-13	3.83763e-12
CHRNA5	279.398	1.28925	0.173817	7.41726	1.19567e-13	4.01943e-12
LINC02704	55.1763	-4.60564	0.621033	-7.4161	1.20621e-13	4.04854e-12
PRRX2	147.052	2.60785	0.351707	7.41483	1.21785e-13	4.08124e-12
RTN4RL2	651.638	-2.50543	0.338017	-7.41216	1.24262e-13	4.15774e-12
TMEM74B	42.8851	4.44516	0.599779	7.41133	1.25035e-13	4.17711e-12
NCS1	1882.27	-1.04066	0.140421	-7.41101	1.25343e-13	4.1809e-12
GLO1	3866.95	0.541496	0.0730832	7.40931	1.26956e-13	4.22811e-12
SOX21-AS1	388.542	2.13007	0.287515	7.40855	1.27686e-13	4.24585e-12
INHBE	49.3143	-3.74633	0.505943	-7.40465	1.31499e-13	4.36589e-12
UST	1364.79	-0.853915	0.11534	-7.40349	1.32653e-13	4.39741e-12
DPYSL5	7970.32	1.18147	0.159611	7.40215	1.33993e-13	4.435e-12
CYFIP2	1721.04	0.953	0.128762	7.40126	1.34899e-13	4.45809e-12
RGMA	5675.75	1.49548	0.202217	7.39543	1.40947e-13	4.6508e-12
B4GALNT3	700.205	1.88391	0.254813	7.39331	1.43213e-13	4.71113e-12
PLEKHA1	1114.62	1.05581	0.142805	7.39338	1.43146e-13	4.71113e-12
HS3ST2	76.4362	-7.26553	0.982746	-7.39309	1.43453e-13	4.71181e-12
ELMSAN1	561.52	-0.929729	0.125765	-7.3926	1.43989e-13	4.72219e-12
LRRC55	391.149	1.96364	0.265655	7.39167	1.44994e-13	4.74787e-12
TRHDE-AS1	269.546	-3.3235	0.44983	-7.38834	1.48679e-13	4.86114e-12
ADGRL1	4099.79	1.09809	0.148646	7.38731	1.49828e-13	4.89126e-12
MYCL	1289.22	-1.72694	0.233799	-7.38645	1.50799e-13	4.91551e-12
VIPR2	447.348	7.50431	1.0161	7.38538	1.52014e-13	4.9476e-12
NKAIN4	382.702	1.35769	0.183861	7.38434	1.5321e-13	4.97897e-12
ABCA12	54.4224	-4.31458	0.584483	-7.38187	1.56078e-13	5.06453e-12
FAM102B	602.049	-1.28453	0.174072	-7.37927	1.59159e-13	5.15671e-12
PRELP	333.116	-1.08785	0.147454	-7.37757	1.612e-13	5.20713e-12
FAM83B	121.599	-2.64303	0.358249	-7.37763	1.61127e-13	5.20713e-12
LMCD1	171.258	-2.57993	0.349769	-7.37607	1.63024e-13	5.25815e-12
PLOD2	642.351	-1.48199	0.200951	-7.37489	1.64486e-13	5.29735e-12
CRYBG2	443.746	-1.56844	0.212836	-7.36925	1.71596e-13	5.51804e-12
MAP6	960.797	0.984728	0.133634	7.36887	1.72083e-13	5.52544e-12
PPP1R15A	727.423	-0.932066	0.126492	-7.36857	1.72469e-13	5.52958e-12
ADA	237.697	2.16269	0.293643	7.36502	1.77121e-13	5.67023e-12
ELF3	87.436	-2.69984	0.366647	-7.36358	1.79038e-13	5.72309e-12
SDC1	2143.1	1.2294	0.166989	7.36214	1.80979e-13	5.77653e-12
MIR1-1HG-AS1	60.4119	-4.24651	0.577147	-7.35776	1.87021e-13	5.96053e-12
PAM	3454.86	1.00513	0.136619	7.3572	1.87803e-13	5.97658e-12
GMIP	433.193	-1.3775	0.187299	-7.35452	1.91616e-13	6.0889e-12
KCTD1	681.624	-1.44102	0.195972	-7.35317	1.93557e-13	6.14151e-12
FOXC1	103.575	-2.41437	0.328548	-7.34861	2.00272e-13	6.3452e-12
CHRNB2	365.902	-1.52163	0.20717	-7.34485	2.05996e-13	6.51692e-12
FHL1	3365.72	1.01394	0.138203	7.33658	2.19123e-13	6.92204e-12
TFRC	3240.43	0.821981	0.112102	7.33243	2.26016e-13	7.1293e-12
HHIP-AS1	59.3605	-2.93479	0.400469	-7.32837	2.3296e-13	7.33757e-12
PDGFRB	623.565	-1.42344	0.19427	-7.32714	2.35117e-13	7.39467e-12
ST6GALNAC6	496.42	0.873339	0.119307	7.32008	2.47825e-13	7.78295e-12
GALNT7	1128	1.15527	0.157913	7.31587	2.55726e-13	8.01934e-12
FRMD3	231.675	-2.79538	0.382371	-7.31067	2.65822e-13	8.3238e-12
RNF144B	48.2993	-2.9639	0.405564	-7.30811	2.70931e-13	8.47143e-12
IFNGR2	700.787	1.02892	0.140802	7.30758	2.72001e-13	8.49252e-12
DMRTA1	1761.06	1.77698	0.243186	7.3071	2.72975e-13	8.51056e-12
PNMA8A	2121.49	0.811146	0.111073	7.30279	2.81857e-13	8.77473e-12
RTN3	6601.82	0.613144	0.08406	7.29412	3.00615e-13	9.34517e-12
RND2	1605.86	1.13463	0.155588	7.29254	3.04176e-13	9.44221e-12
ARHGEF38	62.2238	-6.64413	0.911253	-7.29121	3.0719e-13	9.52199e-12
CDC42BPG	180.161	-1.91616	0.263091	-7.28324	3.25899e-13	1.00874e-11
NDRG1	202.502	-2.31473	0.317834	-7.28282	3.26917e-13	1.01043e-11
ZNF395	1448.64	0.813256	0.111704	7.28048	3.32624e-13	1.02659e-11
SFN	63.8183	-2.90533	0.399348	-7.27518	3.4595e-13	1.06619e-11
REEP2	649.611	1.09736	0.150919	7.27121	3.56287e-13	1.09647e-11
SCNN1G	39.2518	-5.52463	0.760663	-7.26291	3.78859e-13	1.16427e-11
HSPA12A	451.955	-1.26973	0.175061	-7.25312	4.07292e-13	1.24986e-11
LRP5L	180.05	-2.38469	0.328873	-7.25111	4.13376e-13	1.26492e-11
TESC	77.3419	3.30968	0.456428	7.25125	4.12952e-13	1.26492e-11
TMEM184B	2832.03	-0.701521	0.0967613	-7.25002	4.16719e-13	1.27334e-11
TMC6	546.564	-1.39867	0.193028	-7.24594	4.29436e-13	1.31033e-11
GNB4	1133.93	-1.16907	0.16135	-7.24556	4.30671e-13	1.31223e-11
MARVELD3	79.1814	-4.07953	0.563592	-7.23844	4.53861e-13	1.3806e-11
VGLL3	456.245	-1.90303	0.262912	-7.23829	4.54393e-13	1.3806e-11
SPRY1	1015.19	4.3722	0.604319	7.23492	4.65804e-13	1.41327e-11
BCAN	124.828	-3.00355	0.415172	-7.23446	4.67387e-13	1.41607e-11
MEF2C	313.564	-2.99769	0.414609	-7.23018	4.8236e-13	1.45938e-11
RHOV	60.0335	-3.36023	0.465302	-7.22161	5.13747e-13	1.55215e-11
CELF3	316.347	-1.94167	0.268883	-7.22126	5.15072e-13	1.55397e-11
HPRT1	935.185	0.772102	0.107045	7.21289	5.4777e-13	1.64942e-11
FOXD2	262.755	-3.0257	0.419491	-7.21277	5.48245e-13	1.64942e-11
CACNG8	110.605	4.00365	0.555262	7.21037	5.57989e-13	1.67638e-11
MAPK12	1114.89	2.10183	0.291531	7.20962	5.611e-13	1.68338e-11
SPTBN2	2458.72	-0.892666	0.123826	-7.20903	5.63536e-13	1.68833e-11
GRTP1	115.138	1.66235	0.230834	7.20149	5.95563e-13	1.7818e-11
PPIB	3062.74	-0.737409	0.102444	-7.19813	6.10428e-13	1.82373e-11
THRB	73.2354	-4.28654	0.59597	-7.19255	6.35942e-13	1.89732e-11
TSEN34	997.986	-0.816976	0.113625	-7.19008	6.47537e-13	1.92923e-11
ARPC1B	689.319	-0.8337	0.115968	-7.18905	6.52435e-13	1.94113e-11
COL1A1	592.738	-1.09373	0.152213	-7.18551	6.69548e-13	1.98929e-11
ZIC2	3196.61	1.71618	0.23909	7.17795	7.07621e-13	2.0995e-11
HECW2	858.366	-1.56571	0.218362	-7.17025	7.48626e-13	2.2181e-11
KIF5A	357.854	1.54413	0.215367	7.16975	7.51344e-13	2.22309e-11
INSYN1-AS1	119.019	-2.02186	0.282083	-7.16761	7.63194e-13	2.25504e-11
RAPGEF5	411.174	-2.09879	0.292881	-7.16602	7.72069e-13	2.27814e-11
CA14	1333.43	0.946618	0.132278	7.15626	8.29068e-13	2.44296e-11
MAFB	172.39	-1.97414	0.275906	-7.15511	8.36085e-13	2.46027e-11
RSPO3	349.351	-2.98135	0.41669	-7.15485	8.37663e-13	2.46154e-11
ABCC2	396.155	-4.75998	0.665404	-7.15352	8.45832e-13	2.48215e-11
C1orf198	3454.27	-0.630538	0.088163	-7.15196	8.55497e-13	2.50708e-11
ACSL4	4074.67	0.698345	0.0976843	7.14899	8.74179e-13	2.55486e-11
SH2D5	414.62	-1.95717	0.273764	-7.14909	8.73527e-13	2.55486e-11
PALM	1099.18	1.03336	0.144706	7.14112	9.25763e-13	2.70195e-11
MIR210HG	147.245	1.91231	0.267836	7.13988	9.34119e-13	2.72263e-11
NEMP1	2463.24	0.537013	0.0752174	7.13947	9.36887e-13	2.727e-11
C9orf72	894.726	0.702997	0.0985257	7.13516	9.66743e-13	2.8101e-11
CTNNAL1	1971.42	0.610471	0.0855635	7.13472	9.69864e-13	2.81536e-11
SYNE3	57.7377	-3.78695	0.530952	-7.13237	9.86526e-13	2.85986e-11
PIK3CD	148.663	1.55225	0.217712	7.12982	1.00502e-12	2.90954e-11
EGLN1	663.638	1.0194	0.142989	7.12918	1.00966e-12	2.91905e-11
GRIN2D	93.4552	-2.7682	0.388478	-7.12577	1.03502e-12	2.98835e-11
BEND4	268.837	1.67113	0.234604	7.12321	1.05442e-12	3.04026e-11
RASGEF1B	231.892	-1.57149	0.220637	-7.12248	1.06e-12	3.05226e-11
KCNS3	139.735	2.16332	0.303929	7.11784	1.09634e-12	3.15266e-11
ENO1	25175	0.529702	0.0744219	7.11756	1.09853e-12	3.15475e-11
RNF157	1162.4	0.750372	0.10543	7.11724	1.10108e-12	3.15784e-11
KCNS2	50.3302	-9.07657	1.27613	-7.1126	1.13877e-12	3.2616e-11
MYL12A	2093.07	-0.692096	0.0973661	-7.10819	1.17578e-12	3.36311e-11
YBX2	88.3995	2.4409	0.343673	7.10238	1.22626e-12	3.50282e-11
SPTBN1	3950.03	-0.81684	0.115183	-7.09169	1.32486e-12	3.77946e-11
L3MBTL3	662.92	-0.903528	0.127424	-7.09074	1.33399e-12	3.80044e-11
FAM217B	1250.41	-0.67587	0.0954069	-7.08408	1.39966e-12	3.98227e-11
PARVB	136.233	1.68304	0.237623	7.08284	1.41228e-12	4.00345e-11
DMKN	327.534	1.37117	0.193592	7.0828	1.4127e-12	4.00345e-11
SASH1	1150.56	-0.950006	0.134127	-7.08291	1.41161e-12	4.00345e-11
ADGRA1	34.5392	-4.43247	0.626201	-7.07834	1.45889e-12	4.1289e-11
GLCCI1	919.931	0.896785	0.126698	7.07812	1.46122e-12	4.13006e-11
ACTN3	389.744	-2.53148	0.357853	-7.07407	1.50457e-12	4.247e-11
CNTNAP3P2	83.3396	2.47722	0.350513	7.0674	1.57866e-12	4.4503e-11
RBM24	190.865	1.29554	0.183357	7.06569	1.59825e-12	4.49961e-11
ZDHHC14	407.441	2.25737	0.319671	7.06153	1.64682e-12	4.63029e-11
INSM1	567.365	-5.67849	0.804391	-7.05937	1.67264e-12	4.69673e-11
FAM167A	373.682	1.89982	0.269129	7.05913	1.67552e-12	4.69868e-11
LMNTD1	33.973	-4.30452	0.609995	-7.05666	1.70555e-12	4.77666e-11
GPSM1	877.024	0.72977	0.103605	7.0438	1.87069e-12	5.23233e-11
CYP2S1	194.798	2.3762	0.337365	7.04339	1.87615e-12	5.24078e-11
EFHC1	1001.25	0.983564	0.139665	7.04232	1.89068e-12	5.27452e-11
OPRD1	100.613	-2.02655	0.28795	-7.03787	1.95207e-12	5.43871e-11
NR3C1	86.9968	-2.00344	0.285144	-7.02608	2.12416e-12	5.9105e-11
ENST00000448927.1	127.669	-1.59375	0.226877	-7.02474	2.1446e-12	5.95966e-11
BCAR1	1806.21	-1.31318	0.186979	-7.02313	2.16955e-12	6.0212e-11
BSPRY	36.5806	-5.11235	0.728176	-7.02076	2.2067e-12	6.11639e-11
ATP6V0D1	1356.92	-0.723297	0.103086	-7.01646	2.27559e-12	6.29923e-11
TNNI3	115.468	3.411	0.48637	7.01317	2.32974e-12	6.44082e-11
PI4KB	1529.95	-0.615173	0.0878145	-7.00536	2.46344e-12	6.80168e-11
SOX1	781.44	2.49639	0.357352	6.9858	2.83244e-12	7.81048e-11
P4HTM	439.269	1.11267	0.159307	6.98444	2.85989e-12	7.87607e-11
BDNF	88.7794	-3.44543	0.493371	-6.98344	2.88039e-12	7.92236e-11
TCERG1L	119.844	-2.52254	0.361688	-6.97434	3.07304e-12	8.44142e-11
PGK1	6460.87	0.690996	0.099088	6.97356	3.09021e-12	8.47775e-11
ARSD	511.807	-1.15139	0.165123	-6.97295	3.1037e-12	8.50391e-11
SVOP	51.0065	-3.61783	0.519039	-6.97024	3.1639e-12	8.6578e-11
GPR37	97.874	-2.31743	0.332622	-6.96714	3.23453e-12	8.83982e-11
KCNQ2	873.43	0.93892	0.13497	6.95651	3.48805e-12	9.52056e-11
CLDN11	216.545	3.55071	0.510936	6.94941	3.6682e-12	9.99956e-11
CACNA2D2	680.551	0.857582	0.123558	6.94074	3.90038e-12	1.0619e-10
FOXD3-AS1	102.781	-3.16216	0.455757	-6.93827	3.9692e-12	1.07927e-10
ZSCAN10	91.4485	5.18844	0.747943	6.93694	4.00696e-12	1.08816e-10
MOB3B	1160.69	0.686463	0.0989912	6.93459	4.07408e-12	1.10499e-10
IRS2	755.317	-0.888787	0.128394	-6.92232	4.44309e-12	1.20356e-10
TCF19	678.609	-0.84223	0.121686	-6.92133	4.4741e-12	1.21043e-10
TRIM8	1141.14	-0.761994	0.11019	-6.91528	4.66934e-12	1.26166e-10
PLD3	3947.19	-0.506352	0.073234	-6.91416	4.70638e-12	1.27007e-10
MAP2K6	2739.98	0.861038	0.124542	6.91364	4.72388e-12	1.2732e-10
TRAK2	593.001	-0.886249	0.128212	-6.91236	4.76643e-12	1.28305e-10
CD74	1351.18	-0.963171	0.139379	-6.91044	4.83168e-12	1.29899e-10
ARAP3	884.202	1.62075	0.234601	6.90854	4.89667e-12	1.31482e-10
BASP1	5138.47	-1.10195	0.159533	-6.90733	4.93846e-12	1.32438e-10
ST3GAL1	322.674	-1.33798	0.193823	-6.90311	5.08777e-12	1.36272e-10
BCAS4	273.426	1.19169	0.172742	6.89865	5.24993e-12	1.40441e-10
CBX7	115.463	1.62058	0.23505	6.89463	5.40049e-12	1.44289e-10
TP73	77.2997	-3.77292	0.547841	-6.8869	5.70232e-12	1.52164e-10
NPL	118.54	-1.83284	0.266433	-6.87919	6.01958e-12	1.6043e-10
DDR2	711.56	-1.06522	0.154853	-6.8789	6.03166e-12	1.60553e-10
AP3B2	199.977	-2.34464	0.341179	-6.87216	6.32355e-12	1.68114e-10
OBSCN	2101.03	-0.802392	0.11687	-6.86566	6.6183e-12	1.75733e-10
DCLK3	84.1746	-3.1433	0.457868	-6.86509	6.64495e-12	1.76223e-10
TMEM229B	66.4132	-2.86471	0.417429	-6.86276	6.75425e-12	1.789e-10
STRBP	2036.26	0.611926	0.089186	6.86123	6.8271e-12	1.80607e-10
TNRC6C-AS1	121.929	-1.97048	0.287229	-6.8603	6.87145e-12	1.81557e-10
DCBLD2	3563.56	0.595102	0.086749	6.86004	6.88403e-12	1.81666e-10
CHD5	93.3308	-2.60735	0.380212	-6.85763	7.00128e-12	1.84533e-10
SUSD2	1174.61	-5.58975	0.815235	-6.85661	7.05138e-12	1.85626e-10
FILIP1L	118.177	-2.54206	0.371354	-6.84539	7.62684e-12	2.00529e-10
ENST00000598234.6	283.772	-3.1479	0.459961	-6.84385	7.70939e-12	2.02452e-10
TUBB6	369.547	1.42343	0.208289	6.8339	8.26382e-12	2.16746e-10
TMPRSS2	59.4494	-3.72368	0.544913	-6.83353	8.28513e-12	2.1704e-10
PIK3C2G	40.3455	-5.64413	0.826407	-6.82972	8.50796e-12	2.22606e-10
ADAMTS7	2480.93	0.755604	0.110654	6.82851	8.57988e-12	2.24215e-10
HDAC10	356.42	1.54935	0.226916	6.82786	8.61888e-12	2.2496e-10
S100A6	310.733	-1.86663	0.273506	-6.82484	8.80262e-12	2.29477e-10
PNMA3	188.713	1.5329	0.224732	6.82102	9.03955e-12	2.35368e-10
TMEM151B	243.754	1.72619	0.253113	6.81984	9.11426e-12	2.37026e-10
KIRREL2	342.526	1.12026	0.164416	6.81357	9.52039e-12	2.47288e-10
TUNAR	178.175	1.27251	0.186941	6.80703	9.96331e-12	2.58311e-10
BSN	284.35	-1.42815	0.209807	-6.80695	9.96882e-12	2.58311e-10
KLHL40	65.0434	-8.48858	1.24716	-6.80631	1.00132e-11	2.5915e-10
TLCD3A	653.417	0.721918	0.106073	6.80584	1.00459e-11	2.59681e-10
PLEKHO2	755.236	-0.743767	0.109293	-6.80527	1.00858e-11	2.604e-10
MAPKAPK3	3035.61	1.04057	0.152969	6.80253	1.02797e-11	2.65087e-10
FOXO4	415.079	-1.38304	0.203355	-6.8011	1.03824e-11	2.67416e-10
DOCK3	836.396	1.18754	0.17465	6.7995	1.04985e-11	2.70082e-10
IFITM1	242.229	2.0253	0.297935	6.7978	1.0623e-11	2.72958e-10
PRKCA	791.051	-0.901943	0.132763	-6.79366	1.09326e-11	2.80578e-10
CAPNS1	3141.27	-0.477372	0.0702916	-6.79131	1.11122e-11	2.84506e-10
DECR1	619.29	-0.938996	0.138262	-6.7914	1.11051e-11	2.84506e-10
CALN1	332.846	-1.6685	0.245948	-6.78393	1.16951e-11	2.99073e-10
TRERF1	865.452	0.944082	0.139176	6.78335	1.17421e-11	2.99918e-10
CD52	47.9306	-3.20808	0.472957	-6.78303	1.17685e-11	3.00237e-10
DHTKD1	2156.51	-0.845025	0.12464	-6.77974	1.20394e-11	3.06784e-10
HLA-A	1969.44	0.924658	0.136435	6.77727	1.22471e-11	3.11707e-10
POU3F1	777.872	1.96042	0.289521	6.77126	1.27665e-11	3.2454e-10
CLTC	8522.8	-0.677748	0.100144	-6.76773	1.30818e-11	3.32163e-10
HEY2	142.913	-2.19821	0.324863	-6.76658	1.31864e-11	3.34425e-10
LRRC20	853.458	0.640433	0.0946539	6.76605	1.32349e-11	3.35258e-10
ASMTL	1560.69	0.633505	0.0936332	6.76581	1.32561e-11	3.35401e-10
CLN8	573.957	-0.933627	0.13801	-6.76493	1.33376e-11	3.37002e-10
SH3GLB1	1403.98	-0.63776	0.0942765	-6.76478	1.33508e-11	3.37002e-10
CREG2	53.3425	-3.92083	0.579624	-6.76444	1.33824e-11	3.37403e-10
SUSD6	549.96	-1.12782	0.166826	-6.76047	1.37546e-11	3.46381e-10
TRIB2	2315.89	1.16103	0.17175	6.76	1.37992e-11	3.47097e-10
AGPAT5	1584.31	0.702365	0.10395	6.75674	1.41127e-11	3.54568e-10
ZIC5	1272.13	1.77875	0.263371	6.75377	1.44048e-11	3.61484e-10
IFT140	1671.49	0.66179	0.0980049	6.75262	1.45196e-11	3.63939e-10
PDE9A	538.457	1.00818	0.149498	6.74379	1.54312e-11	3.86338e-10
SLC2A12	524.505	1.55132	0.230198	6.73906	1.59409e-11	3.98634e-10
VPS26B	1332.47	-0.67141	0.0997221	-6.73281	1.66413e-11	4.15666e-10
RPS6KA1	597.586	0.799525	0.118836	6.72799	1.72023e-11	4.29179e-10
PLXNB2	4419.48	0.590937	0.0878383	6.72756	1.72537e-11	4.29961e-10
ZYX	2246.31	-0.525012	0.0780513	-6.7265	1.73789e-11	4.32579e-10
TTYH2	274.753	-1.85503	0.275995	-6.72124	1.80182e-11	4.47927e-10
TTYH1	5206.96	1.10578	0.164524	6.72109	1.80372e-11	4.47927e-10
AHDC1	2711.24	-0.62481	0.0930594	-6.7141	1.89225e-11	4.69369e-10
CCDC74B	256.322	1.14	0.169853	6.71169	1.92378e-11	4.76641e-10
TOM1L2	532.568	-1.01466	0.151212	-6.71016	1.9441e-11	4.81119e-10
GPR63	360.676	1.12062	0.167093	6.70659	1.9922e-11	4.92455e-10
SYT11	3083.28	0.542705	0.0810172	6.69863	2.10379e-11	5.19443e-10
MMP15	1253.49	-0.908151	0.135585	-6.69801	2.11281e-11	5.21072e-10
SAMD5	70.7157	-3.07588	0.45946	-6.69455	2.16336e-11	5.32926e-10
ZNF436-AS1	180.184	1.4147	0.211537	6.6877	2.26698e-11	5.57813e-10
PHF21B	1130.11	-1.38596	0.207293	-6.68598	2.29378e-11	5.6376e-10
CCDC120	464.478	-0.854966	0.127898	-6.68476	2.31296e-11	5.67825e-10
INA	718.102	-1.03351	0.15465	-6.68289	2.3428e-11	5.74494e-10
RHOH	93.8366	4.40859	0.659954	6.68015	2.38699e-11	5.84662e-10
CDH10	187.394	2.57539	0.385662	6.67784	2.42487e-11	5.93265e-10
ERICH3	48.297	-5.29898	0.7937	-6.6763	2.45055e-11	5.98866e-10
CERKL	38.2945	-5.47805	0.820558	-6.67601	2.45532e-11	5.9935e-10
AGAP2	100.745	2.03199	0.304547	6.67218	2.52026e-11	6.14502e-10
SEMA4B	685.494	1.05278	0.157801	6.67157	2.53075e-11	6.16361e-10
OTOGL	44.4534	-3.45186	0.517782	-6.66663	2.61745e-11	6.36754e-10
MAK	68.3631	2.47512	0.371451	6.66338	2.67605e-11	6.50275e-10
CSRP2	2524.85	1.21589	0.182643	6.65717	2.79159e-11	6.77585e-10
TRIM69	75.1448	-2.2499	0.338158	-6.65341	2.86384e-11	6.94335e-10
MAP3K14-AS1	82.0323	2.01623	0.303153	6.65086	2.91392e-11	7.05682e-10
CAMKK1	151.546	1.36853	0.20587	6.64757	2.97963e-11	7.20782e-10
PLCXD3	64.7911	-4.42812	0.666599	-6.64286	3.07652e-11	7.43382e-10
SPTLC3	137.899	-1.93341	0.291092	-6.64192	3.09621e-11	7.47301e-10
SLC9A3R1	962.36	0.717793	0.108207	6.63353	3.27743e-11	7.90152e-10
EPB41L1	913.55	0.825561	0.124559	6.62787	3.40575e-11	8.20167e-10
METRNL	107.701	-2.04596	0.308801	-6.62549	3.46104e-11	8.32548e-10
PHLDB1	2207.54	-0.521847	0.0788088	-6.62169	3.55125e-11	8.53293e-10
CLIC5	62.9708	-4.50703	0.681036	-6.6179	3.64329e-11	8.7443e-10
IGDCC3	11366	-1.24546	0.18821	-6.61741	3.65538e-11	8.76353e-10
C10orf105	99.8746	3.15953	0.47753	6.6164	3.68062e-11	8.8142e-10
ELOVL1	309.256	-1.00405	0.151775	-6.61536	3.70642e-11	8.86609e-10
ENST00000660706.1	42.4629	8.94878	1.35297	6.61417	3.73632e-11	8.92769e-10
PSME1	468.836	1.04847	0.158537	6.61339	3.75624e-11	8.96532e-10
HTR2C	64.9331	3.76558	0.569608	6.61083	3.82167e-11	9.11134e-10
CFTR	40.5777	-4.11055	0.621832	-6.61038	3.83337e-11	9.1291e-10
MAATS1	577.863	1.84307	0.278832	6.60996	3.8443e-11	9.14501e-10
PTPRS	7760.6	0.828588	0.125429	6.60602	3.94791e-11	9.3811e-10
SLC6A4	37.0439	-3.66598	0.555265	-6.60222	4.05056e-11	9.61438e-10
CCDC136	593.671	1.26248	0.191241	6.60151	4.07002e-11	9.64991e-10
WNT3	90.5906	1.75339	0.266167	6.58755	4.47144e-11	1.059e-09
LRRC49	885.259	0.654946	0.0994629	6.58482	4.55427e-11	1.07742e-09
SNX30	1215.49	-0.710454	0.107918	-6.58325	4.60273e-11	1.08769e-09
CXXC5	1549.07	-1.16454	0.177004	-6.57918	4.73057e-11	1.11667e-09
C6orf141	288.74	1.30279	0.198087	6.57685	4.80526e-11	1.13306e-09
PKNOX2	1542.61	-1.30577	0.19865	-6.57321	4.92403e-11	1.15979e-09
HMGB2	10860.7	0.39441	0.0600074	6.57269	4.94134e-11	1.16259e-09
MELTF	460.428	-2.27997	0.346923	-6.57199	4.96482e-11	1.16684e-09
USP54	2164.02	0.663299	0.100957	6.57014	5.02684e-11	1.18013e-09
FGF13	1171.67	0.707933	0.107775	6.56864	5.07764e-11	1.19075e-09
TANC2	1549.5	-1.29218	0.196731	-6.56827	5.09044e-11	1.19245e-09
DSG2	1793.04	0.885912	0.135032	6.56078	5.35283e-11	1.25255e-09
CPNE7	66.1403	2.17783	0.331978	6.56017	5.37471e-11	1.2563e-09
ENST00000559112.2	55.3011	-8.24963	1.25836	-6.55586	5.53227e-11	1.29173e-09
CBARP	288.891	1.14661	0.17507	6.54946	5.77453e-11	1.34683e-09
NUAK1	2320.62	-1.76104	0.268903	-6.54897	5.79368e-11	1.34983e-09
MAML2	433.982	-1.27109	0.194116	-6.54811	5.82695e-11	1.35611e-09
GYPC	594.671	-0.950879	0.145278	-6.54525	5.93967e-11	1.38085e-09
CDK5R1	484.732	-0.914314	0.139793	-6.5405	6.13135e-11	1.42387e-09
HIP1R	565.421	1.34507	0.205756	6.53719	6.26866e-11	1.45418e-09
NRN1	140.552	-3.52499	0.539271	-6.53658	6.29408e-11	1.4585e-09
ENST00000564206.1	1603.61	1.71995	0.263529	6.52659	6.72827e-11	1.55744e-09
PDPK1	1413.77	-0.530867	0.0813776	-6.5235	6.8685e-11	1.58818e-09
PGM5	252.172	-2.91886	0.447494	-6.52268	6.90603e-11	1.59514e-09
KCNK12	58.6043	3.79759	0.58271	6.51712	7.16698e-11	1.65364e-09
CLIC1	3845.97	0.456443	0.0700435	6.51656	7.19369e-11	1.65802e-09
LINC00511	281.664	-1.72969	0.266021	-6.50209	7.9214e-11	1.82379e-09
ENST00000473298.6	422.246	-1.20618	0.185524	-6.50148	7.95354e-11	1.82923e-09
NFATC1	114.551	1.98056	0.304754	6.49888	8.09197e-11	1.85908e-09
MMP17	755.767	-1.61531	0.248629	-6.49688	8.20029e-11	1.88195e-09
FGF8	467.269	5.2967	0.815462	6.49534	8.28488e-11	1.89933e-09
ACSS1	56.7742	-2.74857	0.423248	-6.49399	8.35907e-11	1.9143e-09
NMNAT2	267.058	-2.12853	0.327819	-6.493	8.4143e-11	1.9249e-09
CFAP36	750.145	0.746971	0.115113	6.48903	8.63884e-11	1.97416e-09
BNIP3L	4085.75	0.692782	0.106775	6.48824	8.68438e-11	1.98246e-09
GRM2	447.643	-1.90089	0.29326	-6.48194	9.05525e-11	2.06492e-09
WDR66	83.8055	2.02075	0.311882	6.47923	9.21934e-11	2.10011e-09
BACE1	1143.44	-0.843848	0.130301	-6.47614	9.40969e-11	2.1412e-09
AGRN	6555.49	0.735205	0.113563	6.474	9.5442e-11	2.16951e-09
MAB21L4	51.0603	-7.29148	1.12649	-6.47276	9.62318e-11	2.18515e-09
PDZD7	29.4597	-3.38794	0.523443	-6.47241	9.64527e-11	2.18786e-09
FOXA3	54.8124	2.9002	0.448219	6.4705	9.76769e-11	2.21096e-09
MORN4	550.668	0.781316	0.12075	6.47051	9.76743e-11	2.21096e-09
WWC2	724.849	0.795221	0.122915	6.46968	9.82075e-11	2.22063e-09
PAX3	1720.82	-2.83244	0.437998	-6.46677	1.00118e-10	2.26145e-09
NIPA1	466.552	1.07286	0.165914	6.46639	1.00373e-10	2.26245e-09
LINC00900	155.171	-2.59131	0.400735	-6.46639	1.00371e-10	2.26245e-09
RAB26	143.389	-3.04135	0.470446	-6.46482	1.01418e-10	2.2836e-09
ARHGAP42	733.565	-1.80779	0.279839	-6.46011	1.04628e-10	2.35342e-09
PTMS	8447.08	0.446192	0.0690867	6.45844	1.05789e-10	2.37705e-09
NEFM	1989.98	-3.57687	0.554178	-6.45437	1.08673e-10	2.4393e-09
PROM1	1165.51	1.54826	0.239902	6.45372	1.09141e-10	2.44724e-09
SEMA6B	3223.56	-1.14553	0.177526	-6.45275	1.09842e-10	2.45794e-09
RIOX2	544.744	-0.783481	0.121418	-6.45274	1.09847e-10	2.45794e-09
SLC35F1	500.535	0.765656	0.118685	6.45119	1.10979e-10	2.48068e-09
RHOBTB2	835.654	-1.03992	0.161229	-6.44998	1.11866e-10	2.49792e-09
SEC14L1	3851.89	0.453561	0.0703408	6.44804	1.13303e-10	2.52737e-09
SNAP25	72.5989	-3.17446	0.492437	-6.44642	1.14522e-10	2.55191e-09
PC	692.219	-0.946492	0.146899	-6.44316	1.1701e-10	2.60466e-09
COL4A1	3477.35	1.02686	0.159411	6.44163	1.18201e-10	2.62844e-09
AOPEP	256.166	-1.34229	0.208384	-6.44145	1.18339e-10	2.6288e-09
GNAZ	806.635	0.688117	0.106861	6.43937	1.19969e-10	2.6595e-09
SH3BGRL3	1871.72	-0.667352	0.103634	-6.43949	1.19873e-10	2.6595e-09
ONECUT2	353.156	-2.54222	0.394885	-6.43787	1.2116e-10	2.68174e-09
STK39	407.291	-1.29209	0.200704	-6.43779	1.21222e-10	2.68174e-09
ANXA2	1953.9	-2.90222	0.450878	-6.43682	1.22001e-10	2.6962e-09
RRBP1	2354.37	-0.696536	0.108248	-6.43465	1.23761e-10	2.73228e-09
STAR	59.9469	-2.4773	0.38626	-6.41355	1.42171e-10	3.1355e-09
ARRB2	938.964	0.909087	0.141782	6.41188	1.43734e-10	3.16671e-09
GRM4	173.921	-3.43849	0.536808	-6.40544	1.49934e-10	3.29993e-09
PRKCZ	656.773	0.989148	0.15448	6.4031	1.52255e-10	3.34758e-09
KLF15	139.427	-1.47397	0.230302	-6.40016	1.55214e-10	3.40916e-09
ADD2	1889.51	0.49356	0.0771994	6.39331	1.62331e-10	3.56183e-09
MICA	58.4312	2.41423	0.377711	6.39175	1.64e-10	3.59479e-09
LARGE2	145.816	1.94296	0.304128	6.38861	1.674e-10	3.66557e-09
DNAJC6	241.989	1.16445	0.182339	6.38619	1.70072e-10	3.72029e-09
ENPP4	241.223	1.2855	0.201309	6.3857	1.70614e-10	3.72834e-09
IRS4	1154.35	1.65136	0.258629	6.38503	1.71367e-10	3.74099e-09
SLC25A24	1985.54	-0.457365	0.0716374	-6.38444	1.7202e-10	3.75144e-09
FBXO16	190.235	1.19307	0.1869	6.38346	1.73128e-10	3.77178e-09
SPRED1	1367.91	0.844808	0.1324	6.38071	1.76273e-10	3.83639e-09
TMEM64	442.635	-1.16008	0.18188	-6.37828	1.79094e-10	3.89383e-09
SPATS2L	616.866	-1.65833	0.260068	-6.37652	1.81159e-10	3.93477e-09
PYGL	945.204	0.968414	0.152076	6.36797	1.91552e-10	4.15629e-09
KRT80	31.4391	-5.93237	0.931973	-6.36539	1.94799e-10	4.22247e-09
ZBTB18	1539.54	-0.970853	0.15258	-6.3629	1.97984e-10	4.28719e-09
HSPA1A	1523.71	0.660313	0.103851	6.35828	2.0403e-10	4.41367e-09
SH2D3A	25.1282	-6.15836	0.968948	-6.35572	2.07453e-10	4.48321e-09
GRP	40.9658	-2.81665	0.443336	-6.35331	2.10734e-10	4.54952e-09
PNCK	363.888	1.76287	0.277576	6.35095	2.13991e-10	4.6152e-09
PRKCG	77.1188	3.11108	0.490116	6.34765	2.18625e-10	4.71042e-09
NRG3	178.04	1.90415	0.299998	6.34722	2.19235e-10	4.71883e-09
GDI2	8791.07	-0.416018	0.0655457	-6.34699	2.19563e-10	4.72116e-09
ETS1	2983.27	-3.4592	0.545311	-6.34355	2.24531e-10	4.81833e-09
FNIP2	829.496	-0.878427	0.138475	-6.34359	2.24476e-10	4.81833e-09
PXN	1671.36	-0.52692	0.0830686	-6.34319	2.25052e-10	4.82468e-09
COL16A1	278.072	-1.89812	0.299493	-6.33777	2.3312e-10	4.99267e-09
JPH3	579.847	0.897249	0.141599	6.33654	2.34983e-10	5.02755e-09
PDGFC	465.332	-2.27584	0.359458	-6.33129	2.43122e-10	5.19652e-09
SLC25A5	7972.59	-0.611607	0.0966104	-6.33065	2.44132e-10	5.21292e-09
GOLGA2P5	196.547	1.69597	0.268054	6.32698	2.50003e-10	5.33299e-09
PIPOX	87.318	2.9757	0.470361	6.32641	2.50929e-10	5.34742e-09
EDNRB	509.272	-2.17355	0.343857	-6.32108	2.59746e-10	5.52435e-09
FAM98A	1137.33	-0.727302	0.115059	-6.32114	2.59637e-10	5.52435e-09
PM20D2	488.955	0.848066	0.134183	6.32021	2.61209e-10	5.54998e-09
PITPNM1	1994.2	0.600323	0.0950039	6.31892	2.63389e-10	5.59078e-09
PCSK1	154.029	2.37688	0.376232	6.31758	2.65687e-10	5.63398e-09
C2orf91	38.3106	-3.95081	0.625549	-6.31574	2.68872e-10	5.69589e-09
MSX2	172.89	-3.2785	0.519156	-6.31506	2.7006e-10	5.71543e-09
FBLL1	63.421	-3.01696	0.477875	-6.31328	2.7319e-10	5.77598e-09
SPRED3	138.099	3.1436	0.497988	6.31261	2.74367e-10	5.79516e-09
STXBP2	342.772	0.804546	0.127479	6.31122	2.76846e-10	5.84178e-09
ECT2	3149.73	0.447325	0.0708807	6.31096	2.77316e-10	5.84596e-09
LPAR1	218.795	1.99393	0.316325	6.30342	2.91149e-10	6.13155e-09
TSPAN15	272.584	-1.38722	0.220152	-6.30117	2.95398e-10	6.21494e-09
SST	281.294	-7.36151	1.16955	-6.29429	3.08807e-10	6.49069e-09
TP53INP1	1876.55	-0.903264	0.143536	-6.29296	3.11468e-10	6.5323e-09
CROCC	2105.13	0.692132	0.109984	6.29302	3.11348e-10	6.5323e-09
PTGFRN	1128.73	0.820348	0.130362	6.29285	3.11699e-10	6.5323e-09
HEY1	339.812	-2.07869	0.330712	-6.2855	3.26802e-10	6.83747e-09
PARD3B	223.505	1.13644	0.180805	6.28545	3.26897e-10	6.83747e-09
MEGF9	695.35	-0.901465	0.143494	-6.28224	3.33734e-10	6.96812e-09
KLHL3	546.872	0.745548	0.118676	6.28221	3.33792e-10	6.96812e-09
TENT5B	187.161	-1.77522	0.282729	-6.27888	3.4101e-10	7.11187e-09
NIM1K	38.0438	-4.59947	0.732977	-6.27505	3.49522e-10	7.28232e-09
UBE2L6	1905.49	0.596805	0.0951636	6.27136	3.57916e-10	7.45e-09
EPN3	39.8471	-5.89503	0.940705	-6.26661	3.69003e-10	7.67334e-09
DACH1	1506.52	1.07608	0.171832	6.2624	3.79103e-10	7.87573e-09
CTBP2	4285.36	-0.783872	0.125175	-6.26223	3.79513e-10	7.87664e-09
KLHL32	102.284	-2.98124	0.47613	-6.26142	3.81499e-10	7.91022e-09
MECOM	491.316	1.9375	0.309493	6.26026	3.84345e-10	7.96154e-09
PRRG1	345.182	-1.20778	0.193096	-6.25484	3.97934e-10	8.23351e-09
HENMT1	113.594	-1.5616	0.249667	-6.25472	3.98241e-10	8.23351e-09
SERTAD4	210.48	3.42436	0.547525	6.25426	3.99411e-10	8.24977e-09
TCEAL2	211.181	1.75101	0.280092	6.25156	4.0638e-10	8.38563e-09
SORBS2	543.677	1.55561	0.249143	6.24384	4.2695e-10	8.80165e-09
COL4A2	6394.81	0.67864	0.108699	6.24331	4.28409e-10	8.82325e-09
COLEC12	529.071	-1.16755	0.187122	-6.23953	4.38888e-10	9.03041e-09
GRIA2	336.493	-5.84048	0.936478	-6.23664	4.47061e-10	9.18979e-09
ENST00000621762.1	37.6142	-7.69815	1.23533	-6.23166	4.61522e-10	9.47797e-09
LIMK1	1862.64	0.704622	0.113152	6.22722	4.74774e-10	9.74081e-09
UPK2	34.6859	-3.06567	0.492405	-6.2259	4.78792e-10	9.81387e-09
AGPAT2	116.237	-2.10081	0.337476	-6.22506	4.81382e-10	9.85756e-09
EPS8L2	125.005	-2.49434	0.400733	-6.22443	4.83295e-10	9.8873e-09
ACLY	9127.4	-0.547883	0.0880804	-6.22026	4.96346e-10	1.01446e-08
MDK	20306.4	-0.350557	0.0563757	-6.21823	5.02809e-10	1.02645e-08
DNALI1	603.451	0.803855	0.129276	6.21811	5.03165e-10	1.02645e-08
C3orf14	322.459	-0.911802	0.14671	-6.21501	5.13219e-10	1.04596e-08
AP5B1	301.692	1.27043	0.204434	6.21439	5.1526e-10	1.04913e-08
EDNRA	3971.86	-3.99967	0.643934	-6.2113	5.25474e-10	1.06891e-08
MPZ	1959.98	-3.82033	0.615702	-6.20483	5.47561e-10	1.11279e-08
SHISAL2B	30.2579	4.58257	0.738749	6.20315	5.53447e-10	1.12368e-08
CCDC144NL-AS1	1596.09	0.734734	0.118506	6.19995	5.64803e-10	1.14566e-08
PLEKHM1	422.74	-0.721756	0.116425	-6.19932	5.67065e-10	1.14916e-08
SLC16A9	2147.65	0.759162	0.122466	6.19895	5.68411e-10	1.1508e-08
MDFI	1321.72	-0.50328	0.0812216	-6.19638	5.77754e-10	1.16862e-08
CBLN1	917.617	-3.46405	0.559117	-6.19558	5.80697e-10	1.17347e-08
MYOCD	46.4541	-4.74458	0.766175	-6.19256	5.91953e-10	1.19509e-08
VPS37D	158.174	1.40708	0.22737	6.18851	6.0734e-10	1.225e-08
NATD1	735.427	-0.685146	0.110727	-6.18771	6.10433e-10	1.23009e-08
NUMBL	662.095	-1.0161	0.164256	-6.18604	6.16963e-10	1.24208e-08
PLCB3	983.706	0.905917	0.146486	6.18432	6.23703e-10	1.25447e-08
HVCN1	91.512	1.59412	0.257959	6.17976	6.41974e-10	1.29001e-08
DCBLD1	326.078	-1.4983	0.2425	-6.17856	6.46898e-10	1.29869e-08
FAM169A	316.89	1.00309	0.162355	6.1784	6.47525e-10	1.29874e-08
PTPN18	566.018	0.795181	0.128711	6.17803	6.49054e-10	1.30059e-08
MRC2	1833.94	1.59463	0.258198	6.17599	6.57504e-10	1.31507e-08
FMNL2	2724	-0.728262	0.117918	-6.17602	6.57386e-10	1.31507e-08
KLK6	37.1778	-3.25469	0.527015	-6.17571	6.58676e-10	1.31619e-08
PACSIN2	1997.49	-0.599092	0.0970914	-6.17039	6.81222e-10	1.35997e-08
PIP4K2C	532.086	-0.758246	0.122943	-6.16746	6.93952e-10	1.3841e-08
SMYD2	585.862	-0.900554	0.146056	-6.16583	7.01142e-10	1.39715e-08
SLC39A10	5732.27	0.594925	0.0965273	6.16329	7.12497e-10	1.41846e-08
FN3K	197.467	1.26167	0.204894	6.15765	7.38331e-10	1.46853e-08
OTULINL	174.224	1.18339	0.192226	6.15627	7.44798e-10	1.48002e-08
ERBB2	4714.89	1.01352	0.164798	6.15009	7.74388e-10	1.5374e-08
CUEDC2	1659.46	-0.571376	0.0929616	-6.14636	7.92793e-10	1.57248e-08
ANXA6	2068.59	-0.597331	0.0972114	-6.14466	8.0135e-10	1.58799e-08
SLC6A9	362.977	1.40419	0.228558	6.14372	8.06132e-10	1.59599e-08
WIPF1	403.991	1.10331	0.179638	6.14186	8.15624e-10	1.6133e-08
MACO1	798.046	-0.693301	0.112936	-6.13889	8.31002e-10	1.64069e-08
RGS2	274.127	-1.06305	0.173164	-6.13895	8.30666e-10	1.64069e-08
E2F2	515.182	0.922181	0.150244	6.1379	8.36209e-10	1.64946e-08
PDYN	177.072	-2.97623	0.48497	-6.13694	8.41267e-10	1.65791e-08
FXYD5	97.0576	1.77471	0.289462	6.13108	8.72859e-10	1.7186e-08
SHFL	52.5627	3.00616	0.490395	6.13007	8.78382e-10	1.72789e-08
TSPAN4	287.456	1.03008	0.168062	6.12921	8.83163e-10	1.7357e-08
HK2	2054.87	0.787204	0.128449	6.12854	8.86919e-10	1.74149e-08
DBX2	83.3428	3.30456	0.539389	6.12648	8.98431e-10	1.76145e-08
WHRN	291.675	1.62812	0.265753	6.12643	8.98723e-10	1.76145e-08
ARHGAP28	1554.08	-1.21943	0.199107	-6.12451	9.09658e-10	1.78125e-08
BMPER	75.1419	-2.78394	0.454625	-6.1236	9.14852e-10	1.78979e-08
NUDT11	1756.04	-0.614668	0.100379	-6.12345	9.15715e-10	1.78985e-08
LRRN2	282.086	0.993079	0.162285	6.11935	9.39581e-10	1.83483e-08
FAM110B	819.078	-1.42294	0.232564	-6.11848	9.447e-10	1.84315e-08
GAS2L1	157.532	-1.33282	0.217842	-6.11829	9.45852e-10	1.84372e-08
LEMD1-DT	181.958	1.4691	0.240157	6.11726	9.52008e-10	1.85404e-08
RSPH4A	77.23	1.75597	0.287198	6.11414	9.70773e-10	1.88887e-08
KIAA1257	85.2166	2.06952	0.338535	6.11318	9.76654e-10	1.8986e-08
PCOLCE	98.2985	1.76424	0.288661	6.11179	9.85216e-10	1.91351e-08
LARP6	301.441	1.08573	0.177736	6.10864	1.00481e-09	1.9498e-08
TMEM231	665.516	0.826401	0.135378	6.10441	1.03184e-09	2.00045e-08
TBCD	2948.97	0.427482	0.0700582	6.10181	1.04874e-09	2.03138e-08
FABP7	1781.51	2.67723	0.438953	6.09912	1.06657e-09	2.06405e-08
TOLLIP	863.942	-0.647169	0.106183	-6.09485	1.09537e-09	2.11789e-08
SRC	1934.77	0.463166	0.0759972	6.09451	1.0977e-09	2.12048e-08
PHF24	121.284	-2.16511	0.355329	-6.09325	1.10644e-09	2.13544e-08
C2CD2	665.121	1.09477	0.179846	6.08725	1.14869e-09	2.215e-08
EMX1	354.805	1.99839	0.32836	6.08597	1.15788e-09	2.2307e-08
PSIP1	7416.17	0.551295	0.0905925	6.08544	1.16173e-09	2.23612e-08
SPEG	155.874	2.24714	0.36938	6.08354	1.17557e-09	2.26073e-08
ENST00000432230.6	242.722	-1.04693	0.172148	-6.08156	1.19022e-09	2.28687e-08
NUP210	4248.82	1.27084	0.208978	6.08124	1.19259e-09	2.28937e-08
CDH4	662.115	1.16096	0.191079	6.07583	1.23351e-09	2.36581e-08
LIMD2	1273.7	-1.05405	0.173527	-6.07427	1.24549e-09	2.38666e-08
LBH	336.579	1.40019	0.230575	6.07261	1.25851e-09	2.40946e-08
LIPC	45.3771	-6.96384	1.14732	-6.06964	1.28198e-09	2.45221e-08
LRP10	457.283	-0.748331	0.123319	-6.06825	1.29311e-09	2.47129e-08
WDR54	1086.34	0.943739	0.155639	6.06363	1.33085e-09	2.54115e-08
MGLL	361.493	-2.81257	0.463895	-6.06294	1.33655e-09	2.54751e-08
C11orf96	38.9044	-2.93797	0.484569	-6.06304	1.33569e-09	2.54751e-08
KCNE1	26.588	-4.13366	0.681823	-6.06266	1.33892e-09	2.54976e-08
SMTNL2	138.492	-1.88509	0.311053	-6.06035	1.35828e-09	2.58434e-08
LINC01833	650.214	6.45863	1.06633	6.0569	1.38769e-09	2.63797e-08
BBS4	832.778	0.681572	0.112659	6.04989	1.44949e-09	2.753e-08
SYNGR3	70.9514	2.37065	0.391964	6.04814	1.46525e-09	2.78049e-08
ENST00000659569.1	68.3777	-4.51615	0.746775	-6.04754	1.47077e-09	2.78849e-08
COBL	156.378	-2.13834	0.353668	-6.04618	1.48322e-09	2.80961e-08
PARVA	1287.21	-0.723865	0.119762	-6.04418	1.50169e-09	2.8421e-08
ENST00000657215.1	43.2562	-2.36995	0.392276	-6.04153	1.52662e-09	2.88674e-08
SCARB2	3627.1	-0.716038	0.118552	-6.03986	1.54248e-09	2.91417e-08
RPS27L	476.304	-0.819801	0.135752	-6.03894	1.55127e-09	2.92819e-08
FOXP1	433.793	1.00895	0.16712	6.03728	1.56732e-09	2.9559e-08
PALLD	3148.23	0.972913	0.161195	6.03561	1.5836e-09	2.98397e-08
DENND4A	354.287	-1.06813	0.177013	-6.03419	1.59762e-09	3.00775e-08
KAZN	516.261	-0.958111	0.158815	-6.03287	1.61076e-09	3.02984e-08
GALNT16	1063.83	-1.04711	0.173599	-6.03177	1.62176e-09	3.04786e-08
INTS8	2006.9	0.474025	0.0786546	6.02667	1.67375e-09	3.14281e-08
CENPH	1471.13	0.691316	0.114724	6.02591	1.68163e-09	3.15485e-08
SLC18A3	22.4778	-7.98591	1.32549	-6.02487	1.69241e-09	3.17231e-08
KLF7	664.979	-1.24392	0.206499	-6.02383	1.70339e-09	3.19011e-08
RFTN2	344.613	-1.35108	0.224436	-6.01987	1.74559e-09	3.26628e-08
ENST00000425325.2	75.2964	3.9802	0.661416	6.0177	1.76916e-09	3.30752e-08
VTN	89.6963	-3.24711	0.539728	-6.01619	1.78568e-09	3.3355e-08
MAP3K11	1813.11	-0.455401	0.0757339	-6.01318	1.81921e-09	3.39517e-08
TAC3	49.5425	2.34048	0.389412	6.01029	1.85195e-09	3.45327e-08
STS	403.522	-1.01719	0.16938	-6.0054	1.9086e-09	3.55583e-08
SIRT2	432.088	-1.01858	0.169702	-6.00215	1.94719e-09	3.62458e-08
ENST00000446333.1	57.2607	-3.03645	0.505953	-6.00144	1.95572e-09	3.63731e-08
POSTN	126.019	-4.03794	0.673018	-5.99975	1.97625e-09	3.6723e-08
LOXL1	639.739	-1.20189	0.200385	-5.99788	1.99912e-09	3.71159e-08
ASPHD2	316.759	1.54125	0.257057	5.99574	2.02562e-09	3.75754e-08
SH3BP5	327.663	-0.850613	0.141875	-5.99552	2.02836e-09	3.75938e-08
GM2A	977.54	-0.554292	0.0924616	-5.99484	2.03691e-09	3.77197e-08
MIR99AHG	60.193	-2.7382	0.457059	-5.99091	2.08667e-09	3.86078e-08
IFI16	272.146	-1.20902	0.201832	-5.99024	2.09536e-09	3.87353e-08
MYLK	2306.6	1.48079	0.247387	5.98573	2.15416e-09	3.97881e-08
IPO5	12737.2	0.543762	0.0908712	5.98388	2.17887e-09	4.02098e-08
CLCF1	40.2723	3.05419	0.510892	5.97816	2.25669e-09	4.16102e-08
KCNV1	32.0411	-6.83047	1.14509	-5.965	2.44638e-09	4.5042e-08
EIF4E3	300.534	1.18259	0.198257	5.96496	2.447e-09	4.5042e-08
COL3A1	38.7116	-2.68058	0.449542	-5.96291	2.47783e-09	4.55705e-08
PGAP4	607.253	0.827938	0.138866	5.96214	2.48954e-09	4.57466e-08
RAB7B	46.5717	-3.0134	0.505473	-5.96154	2.49875e-09	4.58767e-08
TPM1	6398.66	-0.352289	0.0591189	-5.959	2.53788e-09	4.65552e-08
TMEM255A	197.947	2.32517	0.39025	5.95816	2.55091e-09	4.67543e-08
TMEM132E	968.724	-4.97336	0.835077	-5.95557	2.5917e-09	4.74615e-08
SLC10A7	219.92	-1.23547	0.207455	-5.95539	2.5946e-09	4.7474e-08
CNTNAP3	753.111	1.67931	0.282027	5.95442	2.60989e-09	4.77133e-08
NQO1	295.324	-1.48399	0.249261	-5.95357	2.62353e-09	4.79218e-08
FOXN3	1912.33	-0.816005	0.137074	-5.95301	2.63248e-09	4.80444e-08
ROR1	2249.32	-1.22318	0.205591	-5.94958	2.68825e-09	4.90207e-08
RAB3B	1019.6	1.34039	0.225441	5.94564	2.75371e-09	5.01717e-08
ENST00000624124.1	59.1029	3.09862	0.521317	5.94383	2.78431e-09	5.06862e-08
PPT2	1153.54	-0.595832	0.100253	-5.94327	2.79391e-09	5.08101e-08
CIART	157.89	1.45613	0.24501	5.94316	2.79585e-09	5.08101e-08
SHISA6	284.211	-1.62933	0.274203	-5.94206	2.81455e-09	5.11068e-08
LRFN5	65.663	-1.95333	0.328806	-5.94069	2.8382e-09	5.14927e-08
B4GALT4	524.757	0.805283	0.135574	5.93982	2.85333e-09	5.17235e-08
MYO5B	326.567	-1.23435	0.207876	-5.93791	2.88676e-09	5.22855e-08
LAMA4	416.972	-2.19316	0.369399	-5.93712	2.90076e-09	5.24946e-08
PCDH15	168.857	-3.4542	0.582055	-5.93449	2.94763e-09	5.3298e-08
ST6GAL1	2321.67	-0.676668	0.114038	-5.93372	2.96147e-09	5.35033e-08
ACPP	35.3403	-6.41264	1.08089	-5.93276	2.97881e-09	5.37712e-08
TAC1	24.2277	-4.7918	0.808066	-5.92996	3.0301e-09	5.46512e-08
C2orf81	179.911	1.17061	0.197422	5.9295	3.03856e-09	5.47579e-08
WWP1	1167.4	0.729387	0.123034	5.92834	3.06018e-09	5.51013e-08
NCAN	626.543	1.99998	0.337398	5.92767	3.07269e-09	5.52801e-08
C1RL	350.976	1.00763	0.170034	5.92605	3.10315e-09	5.57814e-08
GPRIN2	77.4679	2.41476	0.407742	5.92228	3.175e-09	5.70252e-08
EFNA1	324.085	0.911187	0.153894	5.92088	3.20221e-09	5.74658e-08
ALDH3B2	28.5637	-7.70902	1.30315	-5.91569	3.30492e-09	5.92597e-08
PDE1A	26.5114	-4.65859	0.787524	-5.91548	3.309e-09	5.92832e-08
CNRIP1	369.961	-1.43383	0.242495	-5.91282	3.36304e-09	6.02012e-08
GRB10	2418.78	0.810661	0.137189	5.90906	3.44056e-09	6.15376e-08
SERF2	4614.72	-0.39528	0.0669051	-5.90807	3.46132e-09	6.18574e-08
LINC02078	37.791	-4.29896	0.727702	-5.90759	3.47158e-09	6.19891e-08
WNT5A	292.71	-1.48492	0.251563	-5.9028	3.57383e-09	6.37619e-08
GRM3	572.651	1.67323	0.28372	5.89748	3.69091e-09	6.57417e-08
GBP1	36.0338	-6.05381	1.02649	-5.89761	3.68811e-09	6.57417e-08
FAM83G	266.251	1.07855	0.18296	5.89503	3.7462e-09	6.66712e-08
STARD4	915.494	1.2795	0.217125	5.8929	3.79466e-09	6.74777e-08
ABCC4	1049.69	0.946067	0.160685	5.88772	3.91559e-09	6.95706e-08
CAP2	649.506	0.882167	0.149888	5.88553	3.96791e-09	7.04419e-08
KIFC3	88.2212	-1.65881	0.281859	-5.88525	3.97458e-09	7.0502e-08
SLC9A3R2	90.8135	1.83469	0.311794	5.8843	3.99742e-09	7.08486e-08
COL11A2	5790.68	-4.80378	0.816397	-5.88412	4.00166e-09	7.08654e-08
ITGB6	23.8169	-7.78385	1.32322	-5.88252	4.04065e-09	7.14968e-08
C5orf24	1255.46	-0.533779	0.0907873	-5.87945	4.11635e-09	7.27166e-08
KLHL23	2398.71	0.53379	0.0907873	5.87957	4.11336e-09	7.27166e-08
PLXNA1	6438.64	-0.455507	0.077482	-5.87887	4.1308e-09	7.29119e-08
SPHK2	799.75	-0.740247	0.125997	-5.87511	4.22554e-09	7.45228e-08
GAB2	867.847	-0.670387	0.114116	-5.87461	4.23834e-09	7.46873e-08
CDC14B	1153.19	0.729462	0.124272	5.86988	4.36109e-09	7.67874e-08
SHROOM2	1053.45	0.762139	0.129855	5.86913	4.38078e-09	7.70078e-08
FGF11	143.539	1.55112	0.264283	5.86915	4.38027e-09	7.70078e-08
PGAM2	91.5591	1.76994	0.301819	5.86424	4.51191e-09	7.92481e-08
CA2	285.259	1.39472	0.237895	5.86276	4.55249e-09	7.98955e-08
SYNGAP1	2096.95	0.753671	0.12859	5.86105	4.59949e-09	8.06544e-08
HIF3A	285.184	2.34585	0.400642	5.85522	4.76373e-09	8.34663e-08
FSCN1	10541.1	-0.452835	0.0773654	-5.8532	4.8221e-09	8.44201e-08
JAKMIP2-AS1	42.5991	5.9109	1.00991	5.85292	4.83022e-09	8.44934e-08
ARVCF	1335.31	0.764952	0.130785	5.84894	4.94725e-09	8.64702e-08
TTBK1	369.164	1.4337	0.245142	5.84842	4.96263e-09	8.66685e-08
NPC1	1625.19	-1.16221	0.198769	-5.84703	5.00422e-09	8.73239e-08
DTX1	234.57	1.33387	0.228162	5.84615	5.03092e-09	8.77186e-08
PTGIS	1162.25	0.755287	0.129214	5.84526	5.05771e-09	8.80427e-08
VSNL1	320.923	1.41741	0.242486	5.84534	5.05544e-09	8.80427e-08
CAMSAP3	555.408	0.78462	0.134277	5.84328	5.11834e-09	8.9026e-08
POU4F1	3323.67	-6.6733	1.14244	-5.84128	5.18027e-09	9.00302e-08
TSPAN7	610.368	1.1328	0.193956	5.84048	5.20498e-09	9.03866e-08
RASGRF2	39.4353	-3.55293	0.609097	-5.83311	5.4402e-09	9.4395e-08
KCNMB1	40.6877	-2.65127	0.454776	-5.82985	5.54777e-09	9.61838e-08
CYP2U1	384.387	0.817135	0.140195	5.82855	5.59105e-09	9.68559e-08
SPA17	695.477	0.698186	0.1199	5.82306	5.7779e-09	1.00012e-07
POF1B	32.0173	-6.4589	1.10936	-5.8222	5.80776e-09	1.00448e-07
RGS20	69.6442	2.25801	0.387841	5.82199	5.81497e-09	1.00492e-07
RGL3	39.269	-4.44003	0.762697	-5.82148	5.83284e-09	1.0072e-07
PLEKHF2	187.144	-1.31393	0.225726	-5.82089	5.85368e-09	1.00998e-07
EBF2	335.357	-5.69691	0.979441	-5.8165	6.00933e-09	1.03601e-07
MIAT	5005.86	1.52941	0.263014	5.81495	6.06514e-09	1.04479e-07
CD36	19.7802	-4.32392	0.743714	-5.81396	6.10112e-09	1.05015e-07
SSUH2	69.8919	-2.4233	0.416819	-5.81379	6.10739e-09	1.05038e-07
ELN	151.304	1.95646	0.336693	5.81081	6.21731e-09	1.06843e-07
TSPAN33	466.13	1.37046	0.235896	5.8096	6.26214e-09	1.07528e-07
FJX1	876.339	1.73547	0.298751	5.8091	6.28094e-09	1.0775e-07
KDF1	23.6784	-4.42756	0.762192	-5.80899	6.28514e-09	1.0775e-07
RMST	538.966	1.18999	0.204918	5.80714	6.35503e-09	1.08862e-07
TRPC4	282.48	1.10296	0.189977	5.80575	6.40779e-09	1.09678e-07
ZFHX3	811.531	-1.67747	0.288961	-5.80517	6.42994e-09	1.09969e-07
OAF	296.659	-1.87284	0.322676	-5.80409	6.47159e-09	1.10594e-07
DCHS1	1220.57	1.18544	0.204367	5.80057	6.60903e-09	1.12673e-07
LHX2	1611.89	3.37747	0.582246	5.80077	6.60112e-09	1.12673e-07
DAP	2259.45	-0.42551	0.0733564	-5.80058	6.60866e-09	1.12673e-07
RAP1GDS1	971.488	-0.644711	0.111248	-5.79528	6.82082e-09	1.16192e-07
MCTS1	1418.32	-0.432136	0.0745807	-5.79421	6.86435e-09	1.16748e-07
LYN	389.436	2.34273	0.404317	5.7943	6.86053e-09	1.16748e-07
PTPRJ	1066.1	1.00024	0.173005	5.78155	7.40152e-09	1.25785e-07
SLC25A12	236.092	-1.18422	0.20491	-5.77922	7.50497e-09	1.27442e-07
CNTNAP1	343.76	1.08819	0.188323	5.77833	7.54453e-09	1.28013e-07
ADAMTS19	708.235	-1.69513	0.29341	-5.77734	7.5889e-09	1.28664e-07
ANKRD44	125.412	-1.81187	0.313699	-5.77583	7.65768e-09	1.29728e-07
LSR	1352.55	1.21689	0.210743	5.77425	7.72943e-09	1.3084e-07
MARK1	698.845	-1.04515	0.181032	-5.77327	7.77481e-09	1.31505e-07
C4orf19	50.2109	-2.36925	0.410661	-5.76936	7.95754e-09	1.34489e-07
IRF2BP2	920.277	-1.06408	0.184631	-5.76329	8.24883e-09	1.39303e-07
DLX4	51.9394	-2.34201	0.406459	-5.76199	8.31297e-09	1.40276e-07
FGFRL1	694.899	1.39828	0.242685	5.76173	8.32574e-09	1.40381e-07
ENST00000624646.1	34.8097	-3.68589	0.640067	-5.75861	8.48108e-09	1.42888e-07
GPAA1	961.56	-0.568299	0.0986925	-5.75828	8.4975e-09	1.43052e-07
FBXL7	1202.87	-0.6936	0.120472	-5.75737	8.54358e-09	1.43715e-07
DOK5	174.738	-2.59417	0.450649	-5.75652	8.58652e-09	1.44325e-07
PLPP5	548.863	0.897903	0.156048	5.75401	8.71519e-09	1.46373e-07
HAS3	344.185	2.69125	0.467794	5.75306	8.76413e-09	1.4708e-07
VIM	15018.7	-0.506076	0.0879732	-5.75262	8.78722e-09	1.47352e-07
ENST00000520314.2	109.695	1.43324	0.249292	5.74924	8.96442e-09	1.50207e-07
PPP1R3D	91.7535	-1.59672	0.277748	-5.74881	8.9876e-09	1.50478e-07
SAMD11	40.8885	-2.56953	0.447097	-5.74715	9.07586e-09	1.51837e-07
ALPL	3151.19	1.207	0.210077	5.74551	9.16422e-09	1.53196e-07
DIPK1C	566.955	1.81927	0.316689	5.74466	9.21076e-09	1.53854e-07
RAB3D	439.927	-1.00081	0.174276	-5.74268	9.3189e-09	1.55539e-07
ZBTB12	1362.85	0.626159	0.109214	5.73332	9.84835e-09	1.64249e-07
DISP3	274.183	-1.7922	0.312611	-5.73301	9.86624e-09	1.64419e-07
ETV4	305.257	5.47357	0.955008	5.73145	9.95779e-09	1.65817e-07
LAMC2	35.2719	-2.88549	0.504191	-5.72301	1.04655e-08	1.74135e-07
ACAP3	1581.99	-1.28276	0.224189	-5.7218	1.05403e-08	1.75245e-07
TGFBI	137.838	2.09625	0.366432	5.72071	1.06083e-08	1.76238e-07
VWCE	354.566	-1.22786	0.214649	-5.72031	1.06333e-08	1.76518e-07
ELF5	27.4668	-4.11416	0.719293	-5.71973	1.06694e-08	1.7698e-07
FAM72B	309.951	0.8487	0.148392	5.71931	1.06956e-08	1.77277e-07
TFAP2B	4657.05	-4.44669	0.777515	-5.71911	1.07082e-08	1.7735e-07
NIBAN2	1088.72	-0.808766	0.141427	-5.71861	1.07396e-08	1.77734e-07
LLGL1	5676.67	0.526383	0.0920663	5.71743	1.08144e-08	1.78834e-07
SIAH3	32.5712	-6.59897	1.15456	-5.71559	1.09323e-08	1.80644e-07
CALCOCO2	691.81	-0.617984	0.108162	-5.7135	1.10673e-08	1.82593e-07
SLC38A3	69.4178	2.16847	0.379531	5.71355	1.10645e-08	1.82593e-07
PMEL	1929.36	1.39801	0.244753	5.71192	1.1171e-08	1.84163e-07
GPD1L	180.735	-1.40965	0.246808	-5.71154	1.1196e-08	1.84434e-07
STRIP2	297.008	0.994125	0.174071	5.71104	1.12287e-08	1.8483e-07
ID4	1268.32	1.33879	0.234442	5.71052	1.12634e-08	1.8526e-07
IFT122	1116.27	0.57006	0.099835	5.71002	1.12965e-08	1.85661e-07
NANOS1	134.824	1.49793	0.26237	5.70923	1.13489e-08	1.8638e-07
KCNJ5	27.8978	-3.22582	0.565331	-5.70607	1.15614e-08	1.89725e-07
ITIH5	43.5445	-2.54696	0.446394	-5.70562	1.15918e-08	1.90058e-07
ZSWIM4	607.144	0.685138	0.120084	5.70551	1.15994e-08	1.90058e-07
LGI4	351.565	-1.62922	0.285607	-5.70442	1.16739e-08	1.91134e-07
COMMD9	606.288	-0.601631	0.105479	-5.70379	1.17169e-08	1.91691e-07
PCYT2	293.371	-0.942306	0.165268	-5.7017	1.18622e-08	1.93921e-07
PHYKPL	177.704	1.01478	0.178008	5.70074	1.1929e-08	1.94864e-07
ARNTL2	225.001	1.35419	0.237626	5.69885	1.20616e-08	1.9688e-07
LIMA1	581.904	-0.902936	0.158467	-5.69796	1.21251e-08	1.97767e-07
NPR1	65.2667	8.28639	1.45468	5.69636	1.22393e-08	1.99479e-07
ANXA9	28.8523	-4.14672	0.728	-5.69604	1.22621e-08	1.99699e-07
IPO13	860.062	-0.53721	0.0943532	-5.69361	1.24382e-08	2.02412e-07
ATP2A3	127.355	-1.87581	0.329728	-5.68897	1.2781e-08	2.07834e-07
CHDH	159.416	2.03228	0.357274	5.68829	1.28317e-08	2.085e-07
ITGB5	2092.88	1.44566	0.254157	5.68808	1.28473e-08	2.08596e-07
SLC44A1	1522	0.56774	0.0998414	5.68642	1.29731e-08	2.1048e-07
HOXB1	30.2611	-5.76795	1.01438	-5.68621	1.29888e-08	2.10575e-07
FMNL3	1056.52	0.529829	0.0931849	5.68577	1.30221e-08	2.10956e-07
LINC01933	15.1053	-5.2743	0.927743	-5.68509	1.30745e-08	2.11646e-07
CASKIN1	244.058	1.09237	0.192187	5.68388	1.31674e-08	2.12989e-07
SERGEF	248.607	0.996754	0.17543	5.68177	1.3331e-08	2.15473e-07
PDLIM4	338.27	-1.1533	0.203037	-5.68026	1.34487e-08	2.17211e-07
KLC2	1287.27	0.467187	0.0822737	5.67845	1.35924e-08	2.19247e-07
CNTNAP2	7452.02	1.09146	0.192213	5.67841	1.35951e-08	2.19247e-07
TSPAN18	9434.42	-0.992524	0.174833	-5.67697	1.371e-08	2.20933e-07
CKS2	2224.36	0.521403	0.0918716	5.67534	1.38415e-08	2.22885e-07
BMP7	469.038	-1.74827	0.308436	-5.66816	1.44338e-08	2.32249e-07
GATA3	29.2462	-5.81242	1.02554	-5.66768	1.44743e-08	2.32726e-07
GALNT12	574.449	1.44679	0.25535	5.6659	1.46257e-08	2.34986e-07
STARD8	139.298	-1.65542	0.29235	-5.66245	1.49227e-08	2.39578e-07
WFS1	616.264	0.724697	0.127987	5.66228	1.49374e-08	2.39635e-07
CPLX1	25.1994	-4.32455	0.763812	-5.66179	1.49801e-08	2.40139e-07
USP25	768.543	-0.666205	0.117679	-5.66119	1.50331e-08	2.40809e-07
SNX22	58.1033	2.69246	0.476055	5.65577	1.55149e-08	2.48342e-07
RELL1	279.538	-1.20784	0.213592	-5.65487	1.55962e-08	2.49457e-07
PTPRD	3423.46	-0.609779	0.107841	-5.6544	1.56393e-08	2.49961e-07
C6orf118	86.6329	1.86089	0.329126	5.65403	1.56733e-08	2.50318e-07
SGSM1	69.0589	1.76536	0.312277	5.65318	1.57503e-08	2.51361e-07
RIPOR3	49.3879	2.46687	0.436764	5.64806	1.62271e-08	2.58779e-07
MATK	23.769	3.909	0.692208	5.64714	1.63135e-08	2.59964e-07
TMEM38B	661.825	1.0719	0.189824	5.6468	1.63464e-08	2.60294e-07
BARX1	15.8626	7.60462	1.34678	5.64654	1.63706e-08	2.60487e-07
MIDN	3867.83	0.414798	0.073511	5.64266	1.67441e-08	2.66233e-07
MAPK13	81.2915	-1.8603	0.329946	-5.63819	1.7185e-08	2.7304e-07
STARD5	176.669	-1.93889	0.344008	-5.63616	1.7388e-08	2.7602e-07
IQSEC3	177.217	-2.22264	0.39436	-5.63606	1.73982e-08	2.7602e-07
HEXB	703.526	0.711096	0.126214	5.63403	1.76042e-08	2.79081e-07
GRID2	44.6749	-3.10838	0.552098	-5.63012	1.80087e-08	2.85284e-07
PI4KA	2534.45	-0.392645	0.0697634	-5.62824	1.82059e-08	2.87929e-07
PPM1H	545.049	-1.1432	0.203121	-5.62814	1.82159e-08	2.87929e-07
INPP4B	100.261	-1.65619	0.294264	-5.62823	1.82064e-08	2.87929e-07
ERAP1	590.359	1.08951	0.193605	5.62747	1.82874e-08	2.88847e-07
BCOR	1153.3	0.990795	0.176162	5.62435	1.86205e-08	2.93892e-07
YES1	2472.82	0.465678	0.0828077	5.6236	1.87014e-08	2.94952e-07
ARPC5	3186.09	-0.748331	0.133122	-5.6214	1.89414e-08	2.98518e-07
RNF187	1936.76	-0.406477	0.0723356	-5.61932	1.91713e-08	3.0192e-07
PLCD4	72.5175	-2.80904	0.500219	-5.61563	1.95852e-08	3.08212e-07
S100A14	29.2377	-6.0524	1.07794	-5.6148	1.9679e-08	3.09462e-07
GNGT1	14.0723	-7.83899	1.39626	-5.61427	1.97389e-08	3.10176e-07
SLAIN1	621.973	0.749136	0.133463	5.61308	1.98753e-08	3.11687e-07
AHSA2P	911.273	1.14016	0.203127	5.61305	1.98786e-08	3.11687e-07
LCP1	49.9653	-2.30543	0.410717	-5.61318	1.98641e-08	3.11687e-07
RYR3	152.482	-2.05511	0.366435	-5.6084	2.04209e-08	3.19957e-07
VSTM2L	342.398	-1.05865	0.188821	-5.60663	2.06301e-08	3.22999e-07
ERVE-1	21.5593	-4.35625	0.777105	-5.60574	2.07368e-08	3.24433e-07
TENT5C	48.0786	-2.57241	0.458973	-5.60471	2.0861e-08	3.26139e-07
CXADR	2978.06	0.994199	0.177427	5.60343	2.10147e-08	3.28303e-07
DISP2	58.8076	-2.81933	0.503214	-5.60265	2.11102e-08	3.29555e-07
NEDD1	1634.83	-0.755986	0.13496	-5.60156	2.12431e-08	3.31389e-07
COTL1	5007.96	-0.497184	0.0887875	-5.59971	2.14713e-08	3.34706e-07
ANKMY2	935.69	0.617289	0.110324	5.59523	2.20327e-08	3.43208e-07
ASCL1	25.9787	-3.68786	0.659497	-5.59194	2.24546e-08	3.49528e-07
PBX3	1328.25	-0.719208	0.128648	-5.59052	2.26395e-08	3.5215e-07
CCDC3	1014.31	-4.02261	0.71974	-5.58897	2.28417e-08	3.55038e-07
FADS3	204.801	1.13501	0.203105	5.58832	2.29281e-08	3.56123e-07
MAN2A2	748.604	0.901837	0.161415	5.58707	2.30931e-08	3.58426e-07
SLC43A2	895.765	1.00655	0.180251	5.58419	2.34787e-08	3.64148e-07
CYTH3	891.857	-0.78108	0.13991	-5.58272	2.3678e-08	3.66975e-07
POU4F2	18.5113	-7.77658	1.39406	-5.57839	2.42761e-08	3.75973e-07
OSBPL10	583.394	-1.81198	0.324964	-5.57596	2.46171e-08	3.80979e-07
TNC	1187.8	1.39469	0.250188	5.57456	2.48153e-08	3.83771e-07
LRRC58	1377.9	-0.453622	0.0813758	-5.57441	2.48375e-08	3.83837e-07
LRRK2	169.179	-2.88909	0.518365	-5.57346	2.49733e-08	3.85659e-07
TMSB10	9786.36	-0.479597	0.0860527	-5.5733	2.49963e-08	3.85737e-07
PCSK2	382.953	-1.96547	0.352901	-5.56946	2.55534e-08	3.9392e-07
SLC25A23	1351.46	0.641007	0.115095	5.56939	2.55633e-08	3.9392e-07
CACNA1H	1873.19	0.759152	0.136323	5.56876	2.56551e-08	3.95052e-07
PTP4A3	297.551	0.900009	0.161662	5.56722	2.58842e-08	3.98293e-07
SLC6A10P	49.6055	2.02712	0.36425	5.56517	2.61892e-08	4.02699e-07
PTPRG	2231.03	0.728766	0.131003	5.56299	2.65192e-08	4.07481e-07
MED12	1907.77	-0.759648	0.136647	-5.55921	2.71e-08	4.15811e-07
IL36RN	30.5633	-7.13752	1.28389	-5.55928	2.70891e-08	4.15811e-07
SCARA3	1507.58	-1.19965	0.215838	-5.55809	2.72742e-08	4.18185e-07
SAR1A	3872.61	-0.59117	0.106392	-5.55654	2.75169e-08	4.21605e-07
LHX9	87.3646	-2.31026	0.415832	-5.55576	2.76409e-08	4.23204e-07
LMO3	809.259	1.22888	0.221452	5.54919	2.86989e-08	4.3909e-07
LINC00379	22.0523	-5.46112	0.984208	-5.54875	2.87723e-08	4.39899e-07
TRAF3	943.39	0.701946	0.126526	5.54782	2.89252e-08	4.41921e-07
TTLL7	614.131	-1.05451	0.19013	-5.54627	2.91836e-08	4.45552e-07
CDIP1	1032.73	0.524368	0.0945815	5.54409	2.95488e-08	4.50809e-07
MSRB1	540.444	-0.793357	0.143188	-5.54068	3.01302e-08	4.59351e-07
PLCE1	244.411	-1.09677	0.198033	-5.53833	3.05369e-08	4.65222e-07
BFSP1	50.2251	-2.63187	0.475238	-5.538	3.05939e-08	4.6576e-07
SCCPDH	1051.42	0.693077	0.125268	5.53277	3.15209e-08	4.79533e-07
DYNC1LI1	1779.87	-0.605247	0.109401	-5.53237	3.15937e-08	4.803e-07
SFXN3	26.3793	-5.89705	1.06615	-5.53116	3.18127e-08	4.83288e-07
SLC43A3	523.01	-0.636536	0.115191	-5.52591	3.27775e-08	4.97593e-07
CTNND1	5548.05	-0.627458	0.113571	-5.5248	3.29866e-08	5.00413e-07
KDM6B	2078.88	-0.567393	0.102737	-5.52276	3.33708e-08	5.05885e-07
PPIP5K2	2153.3	-0.473932	0.0858426	-5.52094	3.37195e-08	5.1081e-07
ENST00000593682.1	15.9877	7.4455	1.34928	5.51813	3.42633e-08	5.18682e-07
NPY1R	89.1999	1.50703	0.273271	5.51478	3.49216e-08	5.28275e-07
ARHGDIA	3620.62	-0.618051	0.112077	-5.51451	3.4975e-08	5.2871e-07
RASA2	710.61	0.805839	0.146241	5.51036	3.58095e-08	5.40945e-07
IRAK1	919.236	-0.782266	0.142048	-5.50704	3.64921e-08	5.50869e-07
IFITM3	1060.52	0.634953	0.115381	5.50309	3.73185e-08	5.62948e-07
ENST00000453380.1	62.4127	1.88608	0.342826	5.50158	3.76396e-08	5.67394e-07
HNRNPUL2-BSCL2	2322.03	-0.37464	0.0681139	-5.50021	3.79347e-08	5.71442e-07
SEZ6	51.1805	2.25904	0.410781	5.49938	3.81126e-08	5.73718e-07
PLEKHA7	659.712	0.818323	0.148835	5.49819	3.83702e-08	5.77191e-07
ARAP1	1345.25	-0.566124	0.102997	-5.4965	3.87396e-08	5.82341e-07
VTCN1	34.6801	-2.88088	0.524202	-5.49574	3.8907e-08	5.84448e-07
TSPOAP1	858.778	1.01141	0.184065	5.49484	3.91062e-08	5.87031e-07
RNF150	293.543	-1.09303	0.199058	-5.491	3.99669e-08	5.99532e-07
B4GALT1	857.917	-0.598348	0.108993	-5.48976	4.02485e-08	6.03334e-07
MCAM	2659.38	-1.45248	0.26459	-5.48956	4.02946e-08	6.03604e-07
TNS3	2712.55	-0.473803	0.086321	-5.48886	4.04545e-08	6.05576e-07
GPR19	486.7	0.615249	0.112097	5.48852	4.0531e-08	6.063e-07
RAX	1018.08	3.23108	0.5888	5.48757	4.07511e-08	6.09168e-07
BTBD17	467.89	1.06809	0.194689	5.48611	4.10886e-08	6.13786e-07
MYADM	1374.74	0.679789	0.123959	5.484	4.15811e-08	6.20711e-07
ASAP1	2185.06	-0.611786	0.111575	-5.48316	4.17795e-08	6.2324e-07
ZNF587	1007.99	-0.705278	0.128637	-5.4827	4.18875e-08	6.24418e-07
RAB33A	52.0536	2.72005	0.496757	5.47561	4.35998e-08	6.49491e-07
GAS5	2047.15	0.407688	0.0744873	5.47325	4.41846e-08	6.57292e-07
ZNF697	748.935	-0.781103	0.14271	-5.47337	4.41554e-08	6.57292e-07
FIGNL2	2268.56	-0.643163	0.11753	-5.47232	4.44184e-08	6.60313e-07
SEC16B	63.8378	-2.3905	0.437014	-5.47007	4.49855e-08	6.68281e-07
CRB3	20.8533	-4.79991	0.877736	-5.46851	4.53828e-08	6.73716e-07
FOXD2-AS1	116.948	-2.54179	0.464834	-5.46818	4.54687e-08	6.74526e-07
DPF3	42.6952	-3.49409	0.639154	-5.46674	4.58397e-08	6.79454e-07
HDHD5	898.43	0.611253	0.111815	5.46664	4.58642e-08	6.79454e-07
CPPED1	495.641	-1.00653	0.184164	-5.46539	4.61886e-08	6.83788e-07
TMPRSS11F	15.2952	-7.3767	1.34999	-5.46426	4.64842e-08	6.87691e-07
SEMA3D	61.9218	-1.84689	0.338156	-5.46165	4.71739e-08	6.97414e-07
GSAP	43.4484	2.35797	0.431991	5.45838	4.80493e-08	7.09868e-07
SYT9	198.449	1.16146	0.21279	5.45824	4.80889e-08	7.09964e-07
MYT1	158.764	-1.48468	0.272151	-5.45537	4.88721e-08	7.21032e-07
CLCN2	671.906	0.741742	0.136048	5.45207	4.97876e-08	7.34035e-07
MFAP2	2491.88	0.75541	0.138658	5.44801	5.09371e-08	7.50466e-07
SULF2	875.149	-0.978906	0.179709	-5.44717	5.11777e-08	7.53494e-07
TMPRSS5	37.5575	-2.61902	0.480835	-5.44681	5.12806e-08	7.54493e-07
ELAVL4	799.579	-3.2854	0.603443	-5.44443	5.19725e-08	7.63723e-07
ZEB2	3836.99	-1.17754	0.216284	-5.4444	5.19791e-08	7.63723e-07
P3H3	1196.39	0.629852	0.115822	5.4381	5.38503e-08	7.90675e-07
LINC01415	17.3885	4.93274	0.907147	5.43764	5.39901e-08	7.92187e-07
PMP22	266.117	-1.31168	0.241248	-5.43705	5.41693e-08	7.94273e-07
NAP1L5	288.894	-1.11499	0.205614	-5.42275	5.86899e-08	8.59831e-07
TOX2	31.9432	3.1015	0.571952	5.42265	5.87204e-08	8.59831e-07
KCNA1	86.0511	-2.5011	0.46128	-5.42209	5.89066e-08	8.61971e-07
GSTK1	679.815	-0.748884	0.138122	-5.42191	5.8967e-08	8.62266e-07
PSD3	1538.39	0.638886	0.117841	5.42161	5.90644e-08	8.63104e-07
SLF1	832.729	0.516286	0.0952429	5.42073	5.93562e-08	8.66778e-07
RXRG	78.5528	-2.38827	0.44072	-5.41901	5.99303e-08	8.74567e-07
SHISA9	363.687	-0.995959	0.183841	-5.4175	6.0438e-08	8.81377e-07
ARHGEF4	551.2	1.02983	0.190145	5.41601	6.09429e-08	8.88137e-07
NRP2	5952.75	-2.34284	0.432638	-5.41523	6.12091e-08	8.91412e-07
KDM2B	3132.22	0.631409	0.116671	5.41187	6.23688e-08	9.07686e-07
SEPTIN9	11503.6	-0.364384	0.067342	-5.41095	6.26905e-08	9.1175e-07
DCN	68.2255	-3.75038	0.693273	-5.40967	6.31404e-08	9.17052e-07
NAALADL2	111.443	-1.59339	0.294541	-5.40975	6.3114e-08	9.17052e-07
DLX2	51.3375	-3.00432	0.555457	-5.40874	6.34697e-08	9.21212e-07
MITF	48.6	-3.00841	0.556284	-5.40806	6.37124e-08	9.23486e-07
ABCC1	1542.11	0.550602	0.101811	5.40806	6.37106e-08	9.23486e-07
PGF	48.5139	-2.40318	0.444444	-5.40717	6.40283e-08	9.27439e-07
BTN3A1	131.856	1.56738	0.289929	5.40609	6.44156e-08	9.3242e-07
SOX21	2225.5	3.82134	0.706919	5.40562	6.45831e-08	9.34215e-07
IFFO2	215.436	-1.71303	0.316935	-5.40498	6.4814e-08	9.36924e-07
CIB2	1055.3	-0.527591	0.0976316	-5.40389	6.521e-08	9.42015e-07
CXXC4	761.387	0.901274	0.166792	5.40359	6.53211e-08	9.42986e-07
UTRN	2104.61	-1.26584	0.234266	-5.40344	6.5375e-08	9.4313e-07
MFSD10	968.077	0.57457	0.106375	5.40135	6.61404e-08	9.53532e-07
HAP1	54.7839	1.96983	0.364728	5.40082	6.63381e-08	9.5574e-07
PLCXD1	1461.73	0.76823	0.142362	5.39633	6.8017e-08	9.79271e-07
DNAJC12	120.621	-1.75723	0.32575	-5.39441	6.87496e-08	9.88494e-07
ENST00000649896.1	540.722	-1.47691	0.273783	-5.39447	6.87264e-08	9.88494e-07
FZD5	3828.56	4.93908	0.915832	5.393	6.92908e-08	9.95609e-07
APBB2	1458.24	1.02535	0.190154	5.39219	6.96037e-08	9.99437e-07
PBX1	4167.91	0.547598	0.101614	5.38899	7.08551e-08	1.01673e-06
ZHX3	581.007	-0.900209	0.167178	-5.38474	7.25476e-08	1.04032e-06
PCDH9	164.074	-0.995225	0.184907	-5.38229	7.35438e-08	1.0532e-06
DRGX	25.8801	-7.12391	1.32357	-5.38233	7.35286e-08	1.0532e-06
RBBP8NL	14.15	-7.31499	1.35926	-5.38158	7.38366e-08	1.05668e-06
ACTL6B	26.2905	-4.77504	0.887539	-5.38009	7.44487e-08	1.06474e-06
AMPH	862.251	0.561091	0.104323	5.37842	7.51416e-08	1.07393e-06
DENND6B	386.084	1.35641	0.252211	5.37808	7.52826e-08	1.07451e-06
PAQR7	185.026	-0.942123	0.175178	-5.37809	7.5279e-08	1.07451e-06
LINC02609	172.425	-2.4242	0.451025	-5.37488	7.66357e-08	1.0931e-06
SLIT1	369.119	-1.99836	0.371812	-5.37464	7.67363e-08	1.09361e-06
GAL3ST3	323.425	1.53233	0.285109	5.37455	7.67733e-08	1.09361e-06
PGAM1	9634.38	0.56016	0.104276	5.37189	7.79155e-08	1.10915e-06
OLFML2B	411.005	-1.44907	0.26978	-5.37129	7.81745e-08	1.1121e-06
PARM1	891.878	-1.57631	0.293599	-5.36894	7.92023e-08	1.12572e-06
SDC2	2653.85	0.560026	0.104312	5.36874	7.92896e-08	1.12572e-06
DNAH10	49.2952	-2.38389	0.444028	-5.36878	7.92723e-08	1.12572e-06
LINC02128	38.3986	2.31401	0.43107	5.36806	7.95889e-08	1.12923e-06
HCN1	24.064	-5.87904	1.09579	-5.36511	8.08984e-08	1.14705e-06
NACAD	339.251	0.838102	0.156279	5.36285	8.19204e-08	1.16077e-06
HEYL	1740.95	-2.72328	0.507881	-5.36204	8.22893e-08	1.16523e-06
COL23A1	258.259	-1.70096	0.317251	-5.36156	8.25048e-08	1.16751e-06
WNT5B	1960.33	1.24933	0.233197	5.35741	8.44248e-08	1.1939e-06
ISL1	844.724	-8.85381	1.65302	-5.35615	8.50159e-08	1.20147e-06
SAMD10	105.03	1.55959	0.291218	5.3554	8.53657e-08	1.20561e-06
SCN5A	195.648	2.09474	0.391239	5.35411	8.59764e-08	1.21344e-06
MIR124-2HG	304.871	1.04461	0.195189	5.35179	8.70888e-08	1.22833e-06
SERPING1	1319.26	1.12047	0.20937	5.35164	8.71616e-08	1.22856e-06
EGFLAM	96.3836	-2.70738	0.506004	-5.35051	8.77067e-08	1.23543e-06
EPCAM	111.099	-2.39351	0.447481	-5.34884	8.85209e-08	1.24608e-06
HSPA4L	102.115	-1.91646	0.358569	-5.34473	9.05537e-08	1.27386e-06
PIM2	370.854	1.06136	0.19872	5.34099	9.24397e-08	1.29954e-06
CPSF2	2863.53	0.378328	0.0708421	5.34044	9.27198e-08	1.30263e-06
DCTN1	6093.71	-0.463097	0.0867279	-5.33965	9.31272e-08	1.30749e-06
MANBA	678.495	0.870395	0.163024	5.33905	9.34346e-08	1.31095e-06
PTPN3	222.179	-1.42463	0.266866	-5.33837	9.37835e-08	1.31499e-06
SIX3	943.544	3.9996	0.749586	5.33575	9.51498e-08	1.33328e-06
KLF13	2047.2	-0.722634	0.135454	-5.33491	9.55905e-08	1.33858e-06
ERCC5	858.343	-0.514495	0.0965086	-5.33108	9.7631e-08	1.36626e-06
DTNA	669.424	1.6253	0.30501	5.32866	9.89403e-08	1.38368e-06
SARM1	1004.81	-0.69895	0.131193	-5.32766	9.94859e-08	1.39041e-06
ULK1	2542.64	-0.433197	0.081318	-5.3272	9.97392e-08	1.39304e-06
PPP2CA	5586.77	-0.357509	0.0671964	-5.32036	1.03561e-07	1.44548e-06
KYNU	27.7735	-3.08819	0.580673	-5.3183	1.04742e-07	1.46102e-06
PRPS1	3248.23	0.40921	0.0769981	5.31455	1.06919e-07	1.49041e-06
BST2	188.017	1.95875	0.368868	5.31016	1.09527e-07	1.52578e-06
ADAMTS12	598.168	1.30904	0.246639	5.3075	1.11138e-07	1.54721e-06
FSD1	719.674	0.598437	0.112792	5.30567	1.12259e-07	1.5608e-06
NUDT16P1	68.363	1.66144	0.313139	5.30576	1.12206e-07	1.5608e-06
ANKRD35	108.786	1.57625	0.297185	5.30392	1.13341e-07	1.57483e-06
NOD1	329.495	-0.983033	0.18536	-5.30338	1.13681e-07	1.57852e-06
FAM171A1	2155.9	-0.457463	0.0863396	-5.29841	1.16816e-07	1.62101e-06
TSC22D4	582.08	-0.642346	0.121241	-5.29807	1.17032e-07	1.62296e-06
APOC1	66.444	2.1298	0.402129	5.29632	1.18161e-07	1.63755e-06
SLC9A9	43.2626	-2.29841	0.434017	-5.29566	1.18585e-07	1.64238e-06
C1orf210	22.9676	-4.48617	0.847924	-5.29077	1.21805e-07	1.68588e-06
PRDM16-DT	103.923	1.60359	0.303108	5.29048	1.21993e-07	1.6874e-06
TIMELESS	7094.23	0.381047	0.0720297	5.29014	1.22224e-07	1.6895e-06
EIF4G1	12894.8	-0.294203	0.0556557	-5.28613	1.24933e-07	1.72584e-06
AMT	612.451	0.671371	0.127098	5.28232	1.27557e-07	1.76095e-06
NAPA	1116.9	-0.566139	0.107208	-5.28075	1.28654e-07	1.77496e-06
RAB7A	2547.07	-0.458125	0.0867757	-5.27942	1.29597e-07	1.78682e-06
PEG10	14730.7	-0.436855	0.082756	-5.27883	1.30009e-07	1.79136e-06
TMEM178A	116.806	1.55945	0.295432	5.27852	1.3023e-07	1.79325e-06
ENST00000583712.2	28.6836	-3.87532	0.734202	-5.27828	1.30404e-07	1.7945e-06
FAM189A1	331.4	-0.966652	0.183161	-5.2776	1.30889e-07	1.80002e-06
PAPSS1	2369.9	-0.497745	0.0943399	-5.27608	1.31979e-07	1.81153e-06
LGI2	776.684	-1.85454	0.351498	-5.27612	1.31948e-07	1.81153e-06
LGR6	42.0592	-2.30317	0.436519	-5.27621	1.3188e-07	1.81153e-06
ZNF397	1185.14	0.6825	0.129371	5.27553	1.32375e-07	1.8158e-06
IGFBP4	497.483	0.701958	0.133083	5.27458	1.33064e-07	1.82409e-06
SEMA3F	1498.13	1.0835	0.205443	5.27395	1.33517e-07	1.82913e-06
SBDS	892.571	-0.554091	0.105172	-5.26841	1.37614e-07	1.88406e-06
ARMC4	213.248	1.06617	0.202444	5.26649	1.3906e-07	1.90265e-06
SOGA3	268.969	-1.16136	0.220687	-5.26248	1.42124e-07	1.94332e-06
ITIH4	63.4814	-1.86927	0.355234	-5.26209	1.42429e-07	1.94625e-06
LRCH1	351.858	-1.46919	0.279253	-5.26115	1.43156e-07	1.95495e-06
LYST	274.126	-1.54428	0.293536	-5.26094	1.43319e-07	1.95593e-06
INPP1	79.1713	-1.43829	0.273451	-5.25978	1.44225e-07	1.96705e-06
SMO	3456.58	0.489401	0.0930953	5.25699	1.46436e-07	1.99593e-06
TSC22D2	968.462	-0.647753	0.123232	-5.25635	1.46943e-07	2.00157e-06
ENST00000571197.1	19.5063	-4.50686	0.858059	-5.25239	1.50139e-07	2.04381e-06
DYRK3	579.816	0.787631	0.150081	5.24803	1.53737e-07	2.09146e-06
GATA2	31.3739	-3.77799	0.720221	-5.24559	1.55783e-07	2.11796e-06
LSAMP	2038.53	-0.90227	0.172153	-5.24109	1.59633e-07	2.16893e-06
GSR	779.898	0.637807	0.121708	5.24047	1.6017e-07	2.17486e-06
ACSF2	316.891	-1.81695	0.346757	-5.23984	1.60718e-07	2.18091e-06
DGLUCY	533.488	0.946515	0.180645	5.23965	1.60879e-07	2.18172e-06
RCAN1	334.167	-0.815232	0.155739	-5.2346	1.65345e-07	2.24087e-06
ACTR1A	3752.11	-0.429717	0.0820971	-5.23425	1.65655e-07	2.24366e-06
IL1RAPL1	48.5693	2.2166	0.423571	5.23313	1.66661e-07	2.25586e-06
PLCL2	296.782	-0.977286	0.186829	-5.23091	1.68674e-07	2.28166e-06
SBF2	977.767	0.551304	0.105425	5.22933	1.70127e-07	2.29988e-06
EHD2	95.3501	1.64004	0.313691	5.22819	1.71181e-07	2.31266e-06
EVI5L	536.123	-0.668899	0.127947	-5.22793	1.71415e-07	2.31437e-06
GLRX2	178.47	-0.987498	0.188916	-5.22719	1.72105e-07	2.32223e-06
GABRG3	135.355	2.35379	0.450326	5.22685	1.72423e-07	2.32505e-06
EPHB4	3364.26	0.394366	0.0755059	5.22298	1.76067e-07	2.3727e-06
GUCD1	1418.02	-0.527191	0.100969	-5.22131	1.77658e-07	2.39265e-06
GPAM	1621.23	-0.519485	0.0995232	-5.21974	1.79175e-07	2.41009e-06
RAB6A	1849.15	-0.53037	0.101609	-5.21974	1.79178e-07	2.41009e-06
NLGN3	1442.41	0.59667	0.114345	5.21817	1.80699e-07	2.42903e-06
CAMK1	243.938	1.03632	0.198609	5.21788	1.80987e-07	2.43138e-06
PDCD4	2525.29	0.367923	0.0705149	5.21767	1.81192e-07	2.43261e-06
NCALD	2538.14	0.766796	0.147102	5.21269	1.86123e-07	2.49726e-06
AGO1	2685.31	-0.482197	0.092513	-5.21221	1.86604e-07	2.50215e-06
AS3MT	713.737	0.639802	0.122757	5.21194	1.86881e-07	2.5028e-06
NEU1	704.816	-0.612474	0.117514	-5.21193	1.86886e-07	2.5028e-06
CARM1	5191.35	-0.443312	0.0851558	-5.20589	1.93066e-07	2.58395e-06
CC2D1B	691.753	-0.693927	0.133308	-5.20546	1.9352e-07	2.58842e-06
HMX1	23.4856	-6.12352	1.17649	-5.2049	1.94104e-07	2.59462e-06
TMEM163	112.163	2.43092	0.46707	5.20462	1.94395e-07	2.59689e-06
LRRC75A	85.4419	1.52599	0.293214	5.20434	1.94683e-07	2.59912e-06
SPAG6	32.5178	2.72121	0.523043	5.20264	1.96475e-07	2.62141e-06
PRRT4	119.39	-2.31297	0.444708	-5.20109	1.98118e-07	2.6417e-06
TEKT2	95.3334	1.33904	0.25746	5.20096	1.98264e-07	2.642e-06
GPR27	225.905	0.89453	0.171999	5.20077	1.98461e-07	2.64299e-06
SEPTIN4	490.404	-1.84515	0.354834	-5.20004	1.99245e-07	2.65178e-06
OLIG2	17.0564	-4.65617	0.895471	-5.19968	1.99627e-07	2.65522e-06
ENST00000606645.2	118.705	2.81832	0.54215	5.19841	2.00998e-07	2.6718e-06
SND1	4524.03	-0.294618	0.0566838	-5.19757	2.01914e-07	2.68232e-06
EHD1	1666.26	-0.4612	0.0887433	-5.19701	2.0252e-07	2.68871e-06
NEXMIF	51.3448	2.1615	0.416025	5.19559	2.04068e-07	2.70758e-06
RTN4	6330.75	-0.532763	0.102553	-5.19498	2.04738e-07	2.7148e-06
DYNC1I2	3776.51	-0.377692	0.0727096	-5.19452	2.05244e-07	2.71983e-06
KCTD12	286.142	-1.18799	0.228776	-5.19279	2.07165e-07	2.74359e-06
MYL6	10058.9	-0.444521	0.0856178	-5.19191	2.08142e-07	2.75484e-06
KIAA1211L	23.9981	-3.19626	0.615685	-5.19139	2.08733e-07	2.76096e-06
SMAD7	87.699	-1.36429	0.262927	-5.18885	2.11594e-07	2.79708e-06
ENST00000668118.1	34.2124	4.80725	0.926644	5.1878	2.12791e-07	2.81116e-06
OTOP1	46.1567	-3.68452	0.710264	-5.18754	2.13092e-07	2.81341e-06
GRIA1	121.166	1.78094	0.343323	5.18736	2.13297e-07	2.8144e-06
HS3ST3B1	517.573	1.88852	0.364126	5.18644	2.14347e-07	2.82652e-06
RUNDC3A	43.0513	-2.10688	0.406443	-5.18371	2.17518e-07	2.86656e-06
SLC37A4	1195.73	0.497876	0.0960533	5.18333	2.17961e-07	2.87065e-06
ADAMTS15	266.861	-1.96255	0.378734	-5.18187	2.1967e-07	2.89138e-06
TUT4	2945.3	0.574072	0.110819	5.18024	2.21596e-07	2.91494e-06
ERO1A	1001.68	0.745565	0.143965	5.17879	2.23325e-07	2.93589e-06
KCNB2	32.9104	-2.53725	0.490177	-5.17618	2.26469e-07	2.9754e-06
SAPCD2	815.366	0.731167	0.141315	5.17401	2.29124e-07	3.0066e-06
CYTL1	37.1426	-2.30253	0.44501	-5.17411	2.29e-07	3.0066e-06
SOX13	1919.12	-0.526226	0.101713	-5.17362	2.29599e-07	3.011e-06
CMBL	245.251	1.3938	0.269417	5.17339	2.29883e-07	3.01217e-06
TGIF2	2855.47	0.545314	0.105409	5.17332	2.29969e-07	3.01217e-06
HSPB1	521.374	0.80345	0.155334	5.17239	2.31124e-07	3.02545e-06
TLCD4	59.0791	1.94793	0.376636	5.17192	2.31701e-07	3.03116e-06
ADAM33	62.1866	1.69244	0.327318	5.17064	2.33296e-07	3.05017e-06
GRIP2	534.201	-2.13648	0.413634	-5.16514	2.40255e-07	3.13925e-06
ENST00000585917.6	22.1407	-5.42433	1.05074	-5.16238	2.43834e-07	3.18407e-06
NUSAP1	5123.11	0.384938	0.0745848	5.16107	2.4554e-07	3.20441e-06
LILRB3	22.472	-3.5638	0.69074	-5.1594	2.47745e-07	3.23121e-06
VPS50	483.388	-0.568573	0.110227	-5.15819	2.49352e-07	3.2502e-06
DPY19L2P2	146.523	1.15201	0.223351	5.15787	2.49781e-07	3.25382e-06
SLC30A10	66.3738	-2.23296	0.433022	-5.15668	2.51362e-07	3.27242e-06
SLITRK4	23.17	-3.26551	0.63337	-5.15577	2.52596e-07	3.2865e-06
TOMM70	2038.81	-0.362965	0.0704799	-5.1499	2.60623e-07	3.38889e-06
MYLIP	232.672	-1.39775	0.271426	-5.14963	2.60997e-07	3.3917e-06
SEMA3A	1691.72	1.35708	0.263959	5.14125	2.72918e-07	3.54447e-06
ISG15	64.8177	2.11459	0.411326	5.14092	2.73398e-07	3.54856e-06
APCDD1	335.32	-1.8794	0.365588	-5.14076	2.73635e-07	3.54949e-06
DUSP10	71.4314	-2.03913	0.396833	-5.13851	2.76918e-07	3.58991e-06
WIPI1	172.645	-1.07654	0.20953	-5.13789	2.77838e-07	3.59966e-06
COL26A1	2130.3	-0.429555	0.0836178	-5.13713	2.78973e-07	3.61219e-06
CTXND1	675.507	-5.16438	1.00566	-5.13532	2.81659e-07	3.64477e-06
GABRA5	27.3702	3.13466	0.610736	5.13259	2.85784e-07	3.69593e-06
FER1L4	92.3806	2.59305	0.505251	5.1322	2.86379e-07	3.70139e-06
LMOD1	406.966	-3.38948	0.660611	-5.13082	2.88478e-07	3.72627e-06
KCNIP2	81.7271	1.76632	0.344552	5.12642	2.953e-07	3.81211e-06
ENST00000565934.1	24.366	-3.22268	0.628714	-5.12583	2.96226e-07	3.82176e-06
IER5	511.464	-0.754186	0.147193	-5.12379	2.99457e-07	3.86112e-06
DUBR	203.129	-1.03309	0.201818	-5.11892	3.07295e-07	3.95981e-06
PDE4A	187.158	1.07836	0.210675	5.11861	3.07799e-07	3.96392e-06
DDC	21.8132	-5.57812	1.09021	-5.11658	3.11132e-07	4.00445e-06
ANKH	802.106	-3.38354	0.661894	-5.11191	3.18914e-07	4.10215e-06
LAMC1	3920.07	0.783912	0.153367	5.11133	3.19896e-07	4.11231e-06
OVOL1	21.677	-5.35866	1.04939	-5.10647	3.28239e-07	4.21452e-06
HYDIN	180.553	1.24494	0.243796	5.10648	3.28219e-07	4.21452e-06
PLCD1	603.988	0.755881	0.148136	5.1026	3.35018e-07	4.299e-06
FGF9	113.395	2.18804	0.428966	5.10073	3.38353e-07	4.3392e-06
SNX24	394.891	-0.849635	0.166668	-5.09778	3.43658e-07	4.40294e-06
UBALD1	282.396	-0.932129	0.182851	-5.09774	3.43733e-07	4.40294e-06
CSRP1	633.299	-1.17508	0.230547	-5.09691	3.45239e-07	4.41959e-06
LCTL	128.739	1.28301	0.251955	5.09221	3.53905e-07	4.52783e-06
ENST00000447651.1	26.5196	4.26141	0.837035	5.09107	3.56042e-07	4.55247e-06
MB21D2	294.277	-0.767066	0.150676	-5.09082	3.5652e-07	4.55586e-06
SCG3	389.352	-2.20998	0.434453	-5.08681	3.64143e-07	4.65051e-06
GLI2	1403.46	1.30544	0.256641	5.08663	3.64473e-07	4.65196e-06
B3GALT2	123.091	-6.01183	1.18242	-5.08434	3.68902e-07	4.70569e-06
ARHGDIB	39.4436	-3.14503	0.618691	-5.08336	3.70822e-07	4.72555e-06
PCDHAC2	221.589	-1.87226	0.368315	-5.08332	3.70899e-07	4.72555e-06
TMSB15A	4380.11	0.92732	0.182462	5.08228	3.72936e-07	4.74587e-06
TM7SF2	677.106	0.918093	0.180645	5.08232	3.72853e-07	4.74587e-06
APC	1693.85	-0.948025	0.18654	-5.08214	3.73201e-07	4.74644e-06
ENST00000568641.1	1238.2	0.66833	0.131536	5.08096	3.75524e-07	4.77316e-06
STAP2	139.099	-1.63577	0.321968	-5.08055	3.76351e-07	4.78083e-06
USP47	2776.67	-0.486551	0.0959153	-5.07271	3.92183e-07	4.97901e-06
PRXL2A	3151.99	0.498144	0.0982643	5.06943	3.99019e-07	5.06255e-06
ADGRA2	237.911	-1.60166	0.315952	-5.06932	3.99235e-07	5.06255e-06
PLAAT5	42.8695	-2.62094	0.517209	-5.06747	4.03135e-07	5.109e-06
DOK4	317.902	1.31111	0.25876	5.06691	4.04329e-07	5.12111e-06
FTO	1740.25	-0.459601	0.0907247	-5.06588	4.06509e-07	5.14568e-06
CHST15	135.392	-1.56207	0.308384	-5.06533	4.07688e-07	5.15757e-06
SHB	126.942	-1.35505	0.267533	-5.06498	4.08437e-07	5.16399e-06
INKA2	272.312	-1.62821	0.321527	-5.06397	4.1061e-07	5.18842e-06
PPP1R9B	1397.4	-0.609287	0.120361	-5.06215	4.1456e-07	5.23526e-06
ERBIN	2401.64	-0.600972	0.118762	-5.06032	4.18544e-07	5.28246e-06
ELL2	432.833	-1.51429	0.299443	-5.05703	4.25844e-07	5.37143e-06
ADGRA1-AS1	25.7121	-4.66186	0.922296	-5.05462	4.31247e-07	5.4364e-06
TMEM170B	709.204	0.579322	0.114668	5.05218	4.36789e-07	5.50302e-06
SMAGP	119.996	-1.44046	0.285154	-5.05151	4.38334e-07	5.51926e-06
ATP13A4	59.2924	-2.573	0.509452	-5.05052	4.40605e-07	5.5446e-06
KCNQ3	275.284	1.45979	0.289134	5.04884	4.44511e-07	5.59048e-06
KNOP1	2844.31	0.325298	0.064467	5.04596	4.51246e-07	5.66855e-06
2022-03-01	494.68	0.611024	0.12109	5.04602	4.51118e-07	5.66855e-06
APOA1	24.8167	-3.8054	0.754358	-5.04456	4.54564e-07	5.70689e-06
CACNA2D3	36.2482	-3.09174	0.612909	-5.04437	4.55025e-07	5.70935e-06
DERL3	69.2994	2.12916	0.422143	5.04369	4.56631e-07	5.72615e-06
GOLGA2P7	3059.66	0.529803	0.105098	5.04104	4.63e-07	5.80263e-06
MED25	1778.43	0.447188	0.0887368	5.03948	4.66792e-07	5.84421e-06
REPIN1	2617.4	-0.367576	0.0729397	-5.03945	4.66862e-07	5.84421e-06
CCDC184	132.609	1.02823	0.204054	5.039	4.67979e-07	5.85478e-06
VWA2	46.0984	-2.77828	0.551441	-5.03822	4.69881e-07	5.87515e-06
FAR2P2	423.348	0.921419	0.182898	5.03789	4.70684e-07	5.88177e-06
KCNJ12	138.983	-1.59782	0.31718	-5.0376	4.71413e-07	5.88745e-06
CD151	667.782	1.03362	0.205242	5.0361	4.75107e-07	5.93014e-06
GPX3	400.829	-0.932323	0.18519	-5.03442	4.79299e-07	5.97899e-06
CHCHD2	3032.86	-0.429938	0.0854147	-5.03353	4.81523e-07	6.00325e-06
HPSE2	1039.8	2.71347	0.539246	5.03196	4.85479e-07	6.04906e-06
MYL12B	1761.1	-0.406443	0.0807791	-5.03154	4.8656e-07	6.05902e-06
NPNT	31.3518	-2.48548	0.494287	-5.02841	4.94559e-07	6.15506e-06
SPON1	3506.77	-1.15091	0.229055	-5.0246	5.04481e-07	6.27491e-06
GGA2	4464.01	0.67672	0.134729	5.02283	5.09164e-07	6.32949e-06
OTX2-AS1	38.7902	-2.9218	0.581811	-5.02191	5.116e-07	6.35609e-06
CKB	3737.41	0.658856	0.131251	5.01983	5.17182e-07	6.42173e-06
RSPH9	41.2682	1.88883	0.376302	5.01945	5.182e-07	6.43065e-06
SPATA20	396.084	0.901137	0.17954	5.01914	5.19044e-07	6.43741e-06
SOD2	2566.62	0.406495	0.0810529	5.01518	5.2984e-07	6.5675e-06
RASL11B	219.863	-1.03901	0.207213	-5.01424	5.32446e-07	6.59601e-06
LAMP2	2628.19	-0.682073	0.136059	-5.01307	5.35686e-07	6.63232e-06
DIO3OS	125.946	3.42576	0.683432	5.01259	5.37031e-07	6.64514e-06
FAM89A	110.294	-1.33211	0.265767	-5.01233	5.37738e-07	6.65005e-06
CKAP4	4892.46	-0.344272	0.068687	-5.01218	5.38163e-07	6.65149e-06
HS6ST2	4206.28	0.839383	0.167532	5.0103	5.43466e-07	6.71316e-06
TASOR2	2109.04	-0.486321	0.0970814	-5.00941	5.45972e-07	6.74025e-06
CLSTN1	6786.2	0.522986	0.104408	5.00908	5.46898e-07	6.7478e-06
ARHGEF2	2110.06	0.493133	0.0984618	5.00837	5.4892e-07	6.76886e-06
ATP10B	27.282	-4.01336	0.801676	-5.0062	5.55137e-07	6.8416e-06
RAB5C	1603.23	-0.561425	0.112182	-5.00459	5.59807e-07	6.89519e-06
ZNF286A	2540.4	-0.435428	0.0870094	-5.00438	5.60429e-07	6.8989e-06
MUC3A	65.5686	-2.00782	0.401232	-5.00415	5.6108e-07	6.90296e-06
DENND2A	977.041	0.956625	0.191264	5.0016	5.68564e-07	6.99102e-06
APLP1	1936.14	0.728306	0.14565	5.0004	5.72118e-07	7.0307e-06
GAS6	1050.34	-0.792909	0.158602	-4.99937	5.75186e-07	7.06436e-06
GCSH	1231.67	0.462676	0.0925563	4.99887	5.76682e-07	7.07869e-06
UBXN2A	924.532	-0.54336	0.108735	-4.99712	5.81928e-07	7.13901e-06
MARCHF9	216.942	0.944786	0.189096	4.99634	5.84285e-07	7.16383e-06
PLS1	130.701	1.31595	0.263503	4.99408	5.91183e-07	7.24427e-06
EIF1	4866.67	-0.362637	0.0726356	-4.99255	5.95869e-07	7.29753e-06
ENST00000623953.1	11.808	-7.00658	1.40372	-4.99144	5.99296e-07	7.33531e-06
PLEKHG3	1976.21	0.677814	0.135829	4.99019	6.03196e-07	7.37884e-06
ARHGEF1	883.673	-0.515466	0.103306	-4.9897	6.04726e-07	7.39336e-06
FUBP3	2180.38	-0.442076	0.0886459	-4.98698	6.13299e-07	7.49389e-06
PLEKHH2	86.7535	1.93719	0.38856	4.98555	6.17846e-07	7.54517e-06
DDIT4L	491.17	1.45298	0.291541	4.98381	6.23445e-07	7.60922e-06
PCLAF	1182.19	0.661609	0.132773	4.98302	6.25987e-07	7.6359e-06
ATG4A	322.196	-0.651245	0.130698	-4.98281	6.26662e-07	7.6398e-06
SOX10	4715.34	-3.38249	0.678867	-4.98255	6.27521e-07	7.64317e-06
SLITRK5	517.956	1.21625	0.244103	4.98251	6.2765e-07	7.64317e-06
ENST00000570130.1	149.712	1.20374	0.241628	4.9818	6.29966e-07	7.66703e-06
LEMD1	87.4798	1.32588	0.266151	4.98167	6.30392e-07	7.66786e-06
GPR26	20.2378	-5.89483	1.18338	-4.98137	6.3137e-07	7.67541e-06
ENST00000399413.3	18.0513	3.89851	0.782736	4.98062	6.33807e-07	7.70068e-06
CCNG1	5188.13	0.460242	0.0924328	4.9792	6.38471e-07	7.75296e-06
CHRDL1	896.373	0.754571	0.151592	4.97765	6.43616e-07	7.81103e-06
FCGRT	230.854	0.930108	0.187009	4.97361	6.57177e-07	7.9711e-06
ARL2	1716.45	0.440271	0.0885295	4.97316	6.587e-07	7.98506e-06
INSC	258.817	-4.05835	0.816238	-4.97202	6.62591e-07	8.0277e-06
ADD3	2868.58	0.549154	0.110477	4.97074	6.66965e-07	8.07615e-06
BAIAP2L1	326.956	1.40316	0.28234	4.96975	6.70394e-07	8.11309e-06
APOL2	174.093	1.21352	0.244188	4.96963	6.708e-07	8.11343e-06
ENST00000625056.2	17.07	-5.031	1.0127	-4.96789	6.76838e-07	8.18186e-06
ABCA13	49.1981	-1.82514	0.367533	-4.96591	6.83808e-07	8.26147e-06
MYO7A	207.594	-1.52357	0.30682	-4.96569	6.84566e-07	8.26597e-06
OLFML1	27.3376	-3.38504	0.681864	-4.96439	6.89173e-07	8.31692e-06
DNAAF3	88.2401	1.59717	0.322025	4.95976	7.05809e-07	8.51291e-06
CACNA1D	60.2984	-2.29112	0.461972	-4.95942	7.07022e-07	8.52275e-06
NMB	41.3843	1.98885	0.401118	4.95827	7.11243e-07	8.56402e-06
MATN1	14.3869	-3.99686	0.80609	-4.95834	7.10996e-07	8.56402e-06
GOLGA8B	1076.62	0.897547	0.181128	4.95531	7.22145e-07	8.69042e-06
TMSB4X	23505.6	-0.732378	0.147895	-4.95201	7.34503e-07	8.83102e-06
NYNRIN	2295.59	0.860528	0.173775	4.95197	7.3465e-07	8.83102e-06
LINC01551	129.075	3.4906	0.705095	4.95055	7.40059e-07	8.89106e-06
ADM2	40.1178	3.32896	0.672738	4.94838	7.4835e-07	8.98563e-06
PRRG3	77.1999	2.16469	0.437467	4.94825	7.48853e-07	8.98665e-06
SLC29A2	295.424	0.811667	0.164059	4.9474	7.52114e-07	9.02075e-06
SLC27A6	93.3952	-1.63632	0.330783	-4.9468	7.54433e-07	9.04352e-06
PHKA2	1564.75	0.415229	0.0839414	4.94665	7.55014e-07	9.04543e-06
CHCHD6	378.296	0.74681	0.150983	4.94633	7.56265e-07	9.05537e-06
TMEM189	770.702	-0.462168	0.0935031	-4.94281	7.7003e-07	9.21505e-06
ZNF329	570.487	0.582164	0.117821	4.94111	7.76785e-07	9.29071e-06
FANCA	894.471	0.48546	0.0983029	4.93841	7.87616e-07	9.41501e-06
CA3	180.985	-2.2672	0.459226	-4.93701	7.93294e-07	9.47761e-06
AATK	192.161	1.22067	0.247259	4.93681	7.94118e-07	9.48218e-06
SLC35A4	2332.74	-0.369178	0.0748066	-4.93511	8.01068e-07	9.55985e-06
GPRIN1	615.259	-1.10449	0.223828	-4.93455	8.03377e-07	9.58209e-06
SLC4A8	1275.99	0.66046	0.133849	4.93438	8.04058e-07	9.58489e-06
ARHGEF3	97.7446	-1.48585	0.301223	-4.93272	8.10918e-07	9.66131e-06
ADAM12	329.251	-1.87794	0.380743	-4.93232	8.12585e-07	9.6758e-06
RAB3IP	559.245	1.28964	0.261489	4.93192	8.14265e-07	9.69043e-06
NEUROD4	591.886	-5.59635	1.13498	-4.93078	8.19023e-07	9.74166e-06
CRACR2B	40.9997	1.97867	0.4013	4.93064	8.19608e-07	9.74322e-06
FAM124A	564.825	1.00506	0.203848	4.93047	8.20305e-07	9.74612e-06
ARHGEF10L	1185.62	-0.847846	0.172003	-4.92926	8.25404e-07	9.80127e-06
AKAP12	2137.39	1.22396	0.248416	4.92707	8.34706e-07	9.90625e-06
KCNT2	343.672	0.861562	0.174894	4.92621	8.38402e-07	9.94462e-06
SSR4	1238.06	-0.421655	0.0856084	-4.92539	8.41903e-07	9.98064e-06
DOCK4	522.569	-0.965132	0.196115	-4.92125	8.59923e-07	1.01886e-05
FAM72C	222.133	0.979547	0.199052	4.92107	8.60713e-07	1.01924e-05
SYTL2	682.613	1.07881	0.219273	4.91996	8.65634e-07	1.0245e-05
PCBD1	371.734	0.827248	0.168161	4.91939	8.68145e-07	1.02691e-05
NUDT4	2258.75	-0.4516	0.091818	-4.91842	8.72442e-07	1.03142e-05
TPCN1	498.917	0.614305	0.124919	4.91764	8.75933e-07	1.03498e-05
SULT1A1	148.666	-1.21349	0.246793	-4.91703	8.78664e-07	1.03764e-05
FAXC	256.546	0.788606	0.160533	4.91242	8.99595e-07	1.06177e-05
ADNP2	2230.18	0.436349	0.0888333	4.912	9.01525e-07	1.06346e-05
CCDC160	1408.84	-0.511305	0.104133	-4.91012	9.10213e-07	1.07253e-05
CEP170B	548.514	1.00603	0.204887	4.91017	9.09968e-07	1.07253e-05
TG	21.026	-4.96075	1.01034	-4.90999	9.10817e-07	1.07266e-05
TMEM150C	143.484	-1.20034	0.244621	-4.90694	9.25072e-07	1.08885e-05
GSTT2B	34.8564	-2.41929	0.493213	-4.90517	9.33472e-07	1.09813e-05
BAHD1	837.508	0.47992	0.0978476	4.90477	9.35382e-07	1.09978e-05
RCN2	4660.36	0.46357	0.0945282	4.90404	9.38865e-07	1.10327e-05
AKNA	691.867	0.868843	0.177191	4.90342	9.41835e-07	1.10615e-05
TSGA10IP	89.7079	1.85872	0.37936	4.89963	9.60169e-07	1.12707e-05
KAT6B	1898.4	-0.510736	0.104266	-4.89837	9.66341e-07	1.1337e-05
ENST00000641639.2	100.316	1.33091	0.271748	4.89761	9.70117e-07	1.1375e-05
FEZF1-AS1	1420.8	2.82794	0.577448	4.89731	9.71566e-07	1.13858e-05
PPP1R3C	187.821	0.878699	0.179433	4.8971	9.72624e-07	1.1392e-05
ENST00000642112.1	90.2465	1.52122	0.310653	4.89685	9.73836e-07	1.14e-05
PHLDB2	1145.34	-0.689293	0.140767	-4.89669	9.74632e-07	1.14031e-05
SPAG4	26.3978	3.03578	0.620061	4.89593	9.78401e-07	1.1441e-05
PRR5L	234.681	1.40576	0.287152	4.89554	9.80355e-07	1.14576e-05
KCNJ16	15.0787	-6.64606	1.3577	-4.89509	9.82615e-07	1.14777e-05
DDX49	634.382	-0.494099	0.100945	-4.89476	9.84269e-07	1.14908e-05
SYT13	251.835	1.08972	0.222669	4.89393	9.88428e-07	1.15331e-05
KCTD21	180.47	-1.08956	0.22264	-4.8938	9.89091e-07	1.15346e-05
ADGRG6	85.8992	-1.71722	0.350983	-4.89262	9.9504e-07	1.15976e-05
ROGDI	569.313	-0.655715	0.134033	-4.8922	9.97169e-07	1.16162e-05
HPN	30.1292	-3.02802	0.61903	-4.89155	1.00046e-06	1.16482e-05
GTPBP1	2680.15	0.327051	0.0668917	4.88925	1.01219e-06	1.17784e-05
ELP4	777.501	0.884883	0.181096	4.88626	1.02771e-06	1.19524e-05
CLIP3	2091.61	0.5166	0.105754	4.88491	1.03478e-06	1.20282e-05
SGIP1	55.2692	1.89015	0.387087	4.88301	1.04478e-06	1.21379e-05
ALCAM	817.901	-0.784978	0.160824	-4.88096	1.0557e-06	1.22582e-05
NEIL2	378.174	0.775016	0.158815	4.87998	1.06096e-06	1.23125e-05
CWC22	1311.7	0.409343	0.0839269	4.87738	1.07504e-06	1.24692e-05
PLCL1	26.4244	-2.45068	0.502496	-4.87702	1.07702e-06	1.24854e-05
DSCAML1	40.1727	-2.7353	0.560875	-4.87685	1.07794e-06	1.24893e-05
PGAP6	788.845	1.04711	0.214718	4.87669	1.07881e-06	1.24927e-05
CERS1	378.4	0.757047	0.155296	4.87488	1.08875e-06	1.2601e-05
RSU1	833.835	-0.614545	0.126116	-4.87286	1.09993e-06	1.27236e-05
RAB6B	616.404	0.747849	0.15349	4.8723	1.10307e-06	1.2753e-05
OGA	6657.31	0.414098	0.0850054	4.87144	1.10789e-06	1.28018e-05
SMIM20	505.953	0.787857	0.16177	4.87023	1.11471e-06	1.28737e-05
HELZ2	325.972	1.45916	0.299842	4.86644	1.13625e-06	1.31155e-05
MRGPRF	17.0884	4.32401	0.888576	4.86622	1.13753e-06	1.31231e-05
HTR1D	121.491	1.53011	0.314492	4.86533	1.14265e-06	1.31751e-05
NPTXR	328.65	0.933536	0.191916	4.86429	1.14869e-06	1.32377e-05
ENST00000658256.1	10.3999	6.81834	1.402	4.86328	1.15455e-06	1.32981e-05
KLHL13	782.583	0.520281	0.106987	4.86304	1.15594e-06	1.3307e-05
RGS16	456.907	-1.61843	0.33291	-4.86145	1.16531e-06	1.34076e-05
ADAM15	685.744	1.05177	0.216362	4.86117	1.16695e-06	1.34193e-05
RAB12	435.101	0.64082	0.131852	4.86015	1.17299e-06	1.34816e-05
HPCA	106.726	-1.91031	0.39313	-4.85923	1.17843e-06	1.35368e-05
TCTEX1D2	417.019	0.628852	0.129544	4.85436	1.20778e-06	1.38665e-05
DUSP26	32.8553	-2.03685	0.419715	-4.85295	1.21641e-06	1.39582e-05
SLC25A20	192.229	-1.01425	0.209021	-4.85241	1.21972e-06	1.39887e-05
RIMKLA	226.461	1.015	0.209203	4.85174	1.22385e-06	1.40286e-05
TTC17	2268.96	0.456648	0.0941389	4.85079	1.22973e-06	1.40884e-05
MEG8	85.1193	2.5229	0.520258	4.84932	1.23884e-06	1.41852e-05
IBTK	950.612	-0.664503	0.137048	-4.8487	1.24276e-06	1.42226e-05
ABCA10	25.2992	-2.59026	0.534578	-4.84544	1.26333e-06	1.44503e-05
ENST00000658276.1	17.6861	7.58327	1.56528	4.84468	1.26816e-06	1.44978e-05
COCH	419.516	0.78814	0.162924	4.83746	1.31509e-06	1.50263e-05
DEK	9938.46	0.399168	0.0825297	4.83666	1.3204e-06	1.5079e-05
ZNF385A	1311.64	-0.740317	0.153114	-4.83507	1.33097e-06	1.51915e-05
TMCO4	40.1771	-3.0601	0.632935	-4.83478	1.33295e-06	1.52062e-05
PLBD2	1207.28	-0.423133	0.0876907	-4.82529	1.398e-06	1.59397e-05
NT5C2	2075.09	-0.38369	0.0795692	-4.8221	1.42057e-06	1.61885e-05
GPC4	1739.11	0.991195	0.205579	4.82147	1.42502e-06	1.62156e-05
GDF11	3221.86	-0.386972	0.0802605	-4.82145	1.42517e-06	1.62156e-05
PIAS3	1087.78	0.505363	0.104816	4.82145	1.42522e-06	1.62156e-05
ZNF219	3840.75	0.391992	0.08132	4.82037	1.43292e-06	1.62935e-05
PAICS	11913.4	0.329159	0.0682863	4.82028	1.43358e-06	1.62935e-05
TMEM35A	375.145	0.779511	0.16174	4.81954	1.43891e-06	1.63397e-05
FHL3	154.459	0.910531	0.188926	4.8195	1.43916e-06	1.63397e-05
MARCKS	10998.8	-0.563027	0.116883	-4.81699	1.45738e-06	1.65377e-05
CITED2	2885.22	-0.760147	0.157816	-4.81668	1.45969e-06	1.65552e-05
BCAM	844.896	-1.10415	0.229254	-4.81626	1.46271e-06	1.65807e-05
LYPD6B	16.8059	-3.50921	0.728709	-4.81566	1.46714e-06	1.66221e-05
EGFL7	306.366	0.93334	0.193839	4.81502	1.47184e-06	1.66666e-05
ENTPD1-AS1	903.739	-0.505825	0.105087	-4.8134	1.48388e-06	1.67941e-05
KBTBD11	629.168	0.500989	0.104087	4.81319	1.48542e-06	1.68027e-05
C12orf57	1790.19	0.572342	0.118918	4.81291	1.48749e-06	1.68173e-05
ACVR2A	559.94	-1.19202	0.247748	-4.81141	1.49868e-06	1.69348e-05
FAM210B	1419.56	-0.558132	0.11601	-4.81109	1.50109e-06	1.69532e-05
SNX16	146.806	-0.935053	0.194491	-4.8077	1.52673e-06	1.72337e-05
NEUROG1	1176.13	-6.0281	1.25439	-4.80559	1.54292e-06	1.74073e-05
ESPN	189.366	-1.23638	0.257294	-4.80534	1.54489e-06	1.74203e-05
LRP5	1054.77	0.52755	0.109798	4.80472	1.54965e-06	1.74649e-05
BEGAIN	82.4294	2.80217	0.583353	4.80356	1.55868e-06	1.75574e-05
STK24	4049.46	0.348312	0.0725157	4.80327	1.56096e-06	1.75647e-05
POLD2	2542.58	0.383582	0.079857	4.80336	1.56028e-06	1.75647e-05
TBC1D9	1295.86	0.560402	0.116719	4.80129	1.57648e-06	1.773e-05
BRD3OS	878.821	0.673465	0.140306	4.79996	1.58694e-06	1.78384e-05
DRAXIN	1305.57	0.708466	0.147737	4.79545	1.62313e-06	1.82356e-05
TRIM56	497.396	0.736235	0.153574	4.79402	1.63471e-06	1.83561e-05
CD81	4215.21	0.326989	0.0682235	4.7929	1.64386e-06	1.84492e-05
RTL8C	1459.32	-0.566233	0.118193	-4.79077	1.66144e-06	1.86367e-05
ENST00000610494.1	203.847	-1.03364	0.215779	-4.79029	1.6654e-06	1.86714e-05
SEPTIN7	4989.26	-0.335706	0.070154	-4.78528	1.70753e-06	1.91338e-05
IGDCC4	1513.66	0.882913	0.184567	4.78371	1.7209e-06	1.92736e-05
TMC5	84.6033	-2.69113	0.562615	-4.78325	1.72483e-06	1.93075e-05
SLC35D1	484.442	-0.752021	0.157246	-4.78245	1.73173e-06	1.93746e-05
SMCO4	221.318	1.06781	0.223328	4.78136	1.74115e-06	1.94699e-05
COL4A6	9038.8	0.817972	0.171212	4.77755	1.77443e-06	1.98213e-05
TIAM2	585.018	-0.917061	0.19195	-4.7776	1.77402e-06	1.98213e-05
ZNF280C	1170.92	0.524876	0.109874	4.77706	1.77878e-06	1.98592e-05
NBPF15	935.749	-0.602438	0.126113	-4.77696	1.77966e-06	1.98592e-05
PINK1	853.647	-0.539802	0.11305	-4.77489	1.79808e-06	2.00543e-05
NAAA	29.8482	-2.156	0.451679	-4.77331	1.81224e-06	2.02017e-05
ERVW-1	96.7118	-2.07525	0.434783	-4.77306	1.8145e-06	2.02164e-05
ANKRD18A	52.5189	2.63993	0.553343	4.77087	1.83429e-06	2.04158e-05
CSGALNACT1	13.8609	-6.16943	1.29314	-4.7709	1.83408e-06	2.04158e-05
POU3F3	177.162	1.07155	0.224641	4.77003	1.84197e-06	2.04906e-05
PHACTR3	44.0564	-2.1405	0.448944	-4.76786	1.86195e-06	2.07021e-05
AXL	546.784	0.93718	0.196718	4.76407	1.89723e-06	2.10835e-05
ATCAY	586.812	1.09426	0.22972	4.76343	1.90334e-06	2.11405e-05
SLFN11	36.5876	-3.24369	0.681007	-4.76308	1.90661e-06	2.11474e-05
ENST00000468472.1	90.7956	-1.66775	0.350142	-4.76306	1.90683e-06	2.11474e-05
GCA	498.683	0.569263	0.119517	4.76305	1.90692e-06	2.11474e-05
LGMN	1016	0.479866	0.10078	4.76154	1.92118e-06	2.12946e-05
TRDC	10.9846	-6.85749	1.4405	-4.76049	1.93126e-06	2.13953e-05
SLC16A14	472.317	0.849171	0.178392	4.76014	1.93463e-06	2.14215e-05
SHF	1177.13	-0.591917	0.124397	-4.75828	1.95246e-06	2.16078e-05
PXDN	7407.17	0.558917	0.11751	4.75634	1.97133e-06	2.18055e-05
NYAP1	158.375	0.913992	0.192175	4.75605	1.97417e-06	2.18256e-05
LINC02381	31.89	3.2846	0.690669	4.75568	1.97781e-06	2.18546e-05
ALDH1A1	312.318	-4.80232	1.01009	-4.75436	1.99075e-06	2.19842e-05
NEBL	1146.2	-0.795665	0.167358	-4.75428	1.99158e-06	2.19842e-05
TRANK1	372.435	1.06312	0.223626	4.75402	1.9941e-06	2.20006e-05
SORBS1	603.913	-0.794105	0.167095	-4.75243	2.00991e-06	2.21637e-05
FRMD6	986.81	-0.859278	0.180834	-4.75175	2.01665e-06	2.22266e-05
KLK8	15.8962	-3.34933	0.705168	-4.74969	2.03727e-06	2.24309e-05
LIX1	2252.36	1.14353	0.240756	4.74972	2.03698e-06	2.24309e-05
PLK1	2616.16	0.325081	0.0684642	4.74819	2.05242e-06	2.2586e-05
VPS33A	1545.81	-0.36005	0.0758371	-4.74768	2.05761e-06	2.26316e-05
DLX5	116.656	-3.08819	0.650552	-4.74703	2.06426e-06	2.26874e-05
FH	2057.32	-0.411952	0.0867821	-4.74698	2.0648e-06	2.26874e-05
MYRF	112.299	2.00633	0.422722	4.74622	2.07252e-06	2.27606e-05
ST6GALNAC3	683.96	0.746747	0.157371	4.74515	2.08357e-06	2.28703e-05
IRX3	313.334	-1.32197	0.278618	-4.74476	2.08755e-06	2.29023e-05
KDM3A	2708.48	0.41952	0.08846	4.74248	2.11122e-06	2.31384e-05
NLRX1	398.223	0.808393	0.170455	4.74256	2.11033e-06	2.31384e-05
GNAL	330.29	0.986725	0.208323	4.7365	2.17436e-06	2.38182e-05
TMEM40	18.2298	-5.79134	1.22282	-4.73607	2.17902e-06	2.38571e-05
MKRN1	2098.35	0.435835	0.0920681	4.73383	2.20322e-06	2.41002e-05
KCNK1	17.5339	-5.49842	1.16152	-4.73381	2.20348e-06	2.41002e-05
NAGK	791.561	-0.708536	0.149763	-4.73105	2.23359e-06	2.44171e-05
HGSNAT	1497.45	-0.52373	0.110725	-4.73	2.2452e-06	2.45316e-05
MMP11	166.315	1.27758	0.270173	4.72874	2.25914e-06	2.46714e-05
TYMP	21.8491	2.99768	0.633966	4.72846	2.2623e-06	2.46933e-05
NIFK	1271.14	-0.434608	0.0919547	-4.72633	2.28619e-06	2.49414e-05
HOXB2	16.7978	-4.93086	1.04335	-4.72597	2.2902e-06	2.49724e-05
KANK4	2016.11	-3.8828	0.821823	-4.72462	2.30541e-06	2.51256e-05
PRPF40B	513.753	0.570767	0.12081	4.72452	2.30664e-06	2.51262e-05
OSTF1	59.9215	-1.75296	0.3711	-4.72369	2.31606e-06	2.52161e-05
NNAT	10403.7	1.15783	0.245136	4.7232	2.32164e-06	2.5264e-05
CHMP1B	1443.65	-0.435483	0.092228	-4.72181	2.3376e-06	2.54044e-05
ENST00000564619.1	11.1518	-6.89383	1.46004	-4.72166	2.33927e-06	2.54044e-05
ZBTB10	1661.82	-0.526841	0.111579	-4.72169	2.33895e-06	2.54044e-05
ARID1B	3092.2	-0.391769	0.0829708	-4.72177	2.33804e-06	2.54044e-05
SERPINB9	505.644	-3.14635	0.666501	-4.7207	2.3503e-06	2.55113e-05
ZMIZ1	4581.59	-0.654476	0.138665	-4.71984	2.36035e-06	2.55945e-05
MPPED2	182.498	1.24986	0.264805	4.71991	2.35948e-06	2.55945e-05
FAM83H	1272.68	0.568944	0.120583	4.71825	2.37877e-06	2.57812e-05
SLC25A6	8040.52	-0.444273	0.0942154	-4.71551	2.41111e-06	2.61186e-05
MARF1	1415.32	-0.586819	0.124447	-4.71539	2.41244e-06	2.61198e-05
NCAM1	2704.59	-0.911139	0.193257	-4.71466	2.42115e-06	2.62009e-05
FAM72D	239.963	0.76862	0.16306	4.71373	2.43227e-06	2.63079e-05
KHNYN	1697.57	0.491473	0.104307	4.71177	2.45575e-06	2.65485e-05
SMAD2	1624.8	0.463954	0.0985036	4.71002	2.47691e-06	2.67374e-05
MEIOC	36.6998	2.95269	0.626896	4.71002	2.47695e-06	2.67374e-05
CLPTM1L	2361.28	-0.443706	0.0942041	-4.71005	2.47659e-06	2.67374e-05
PRNP	224.087	-0.781723	0.166003	-4.7091	2.48816e-06	2.68348e-05
INF2	1014.59	-0.611475	0.12985	-4.70907	2.48847e-06	2.68348e-05
TRIM65	421.746	0.965108	0.204966	4.70862	2.49398e-06	2.68806e-05
TMEM19	378.449	-0.847113	0.179926	-4.70812	2.5001e-06	2.69332e-05
DLG5	4005.56	0.370043	0.0786315	4.70603	2.52584e-06	2.71967e-05
PTTG1	1626.7	0.405863	0.0862639	4.7049	2.53995e-06	2.7335e-05
AHCYL2	1286.37	0.57288	0.12187	4.70075	2.59206e-06	2.78819e-05
SEMA6C	510.456	0.727571	0.154809	4.6998	2.60419e-06	2.79983e-05
[truncated: 23,438 more rows]
