# Supplementary material for: Human PSCs determine the competency of cerebral organoid differentiation via FGF signaling and epigenetic mechanisms
Source: iScience. 2022 Sep 16;25(10):105140. doi: 10.1016/j.isci.2022.105140 (PMC9523398; doi:10.1016/j.isci.2022.105140)
Supplement: Table S3. GSEA results on Day 6, related to Figure 3 [file mmc4.xlsx]

## Sheet: Sheet1
Table S3: GSEA results on Day 6, Related to Figure 3
GeneSetName	GeneSetSize	enrichmentScore	NES	pvalue	p.adjust	leading_edge	core_enrichment [ENTREZ_ID]
LEE_NEURAL_CREST_STEM_CELL_UP	144	-0.753177	-2.33561	5.80912e-20	3.0434e-16	tags=61%, list=13%, signal=53%	9839/3428/4919/3912/1268/5376/4804/219654/64215/3490/1645/57211/79669/4487/26119/8645/1382/23114/7025/11189/388/6444/10161/1004/7026/1052/6585/6696/22837/2596/4747/10395/64220/29114/29106/4808/8828/28513/1278/57060/1641/5947/9705/5308/2065/1281/51285/3676/5077/3199/6282/11341/6588/653/4208/4286/1124/5272/6616/10512/3897/6663/6281/57084/4741/1806/6591/1634/11178/1909/10631/51339/4883/11075/7021/51…
COLDREN_GEFITINIB_RESISTANCE_DN	215	-0.68337	-2.18884	3.06397e-18	8.02606e-15	tags=44%, list=15%, signal=38%	54101/5639/3965/114569/10451/29841/54502/83481/4008/3866/23550/643008/27071/27347/10205/54842/79666/8654/23086/57228/79056/57111/2591/84440/158158/55057/638/55620/84708/123036/116844/5603/147700/55304/1001/8997/22837/5349/128218/27286/8673/102724362/5493/5652/255743/64787/94122/9080/2065/79838/1999/6692/9674/3918/57822/146439/397/5653/58495/140576/6768/266977/29760/3898/56649/83541/10103/91862/84…
CHARAFE_BREAST_CANCER_BASAL_VS_MESENCHYMAL_UP	112	-0.743504	-2.23878	5.95495e-14	1.03993e-10	tags=46%, list=13%, signal=40%	4645/3866/1997/79056/5777/57111/123036/150696/1001/23650/196996/5349/23624/102724362/5493/5652/54894/55796/222584/1999/6692/9674/255488/6337/11187/5653/58495/6768/266977/29760/3898/81706/2180/954/202/57016/3664/54836/79170/999/54845/5017/3775/80004/161291/55040/57402/10045/4070/79977/3694
JAEGER_METASTASIS_DN	206	-0.646124	-2.07551	3.40439e-13	4.45891e-10	tags=38%, list=13%, signal=34%	83481/3866/84525/10205/84909/55612/23086/25984/57111/7474/6665/1645/55057/55620/445/374/655/5603/10850/63970/5126/1001/23650/5349/3815/23242/9890/50805/27076/5493/5652/55283/5650/3872/11005/7306/653145/3918/2810/7277/1124/6337/688/11187/7022/6768/11202/54873/3898/3075/53335/56603/5317/6278/360/79755/56924/8626/26154/7021/202/57016/25833/53836/3664/9547/9022/3752/100996492/999/79148/1823/80004/147…
CHARAFE_BREAST_CANCER_LUMINAL_VS_MESENCHYMAL_UP	429	-0.547907	-1.83975	5.80426e-13	6.0817e-10	tags=29%, list=17%, signal=25%	7164/56882/79961/84283/84222/6712/7718/1955/64097/341640/64285/11240/18/9545/6414/114569/9766/57460/170394/100128927/8337/10451/80045/29841/54502/83481/4645/10265/79083/79666/25803/29116/23171/64215/23086/25984/79056/202915/5777/10388/25840/57111/89846/84440/55466/158158/55057/5509/638/84708/123036/150696/1382/23779/85004/388/1001/22996/7227/55686/9066/54847/5349/23624/128218/776/55286/27076/4072…
ONDER_CDH1_TARGETS_2_DN	415	-0.548363	-1.83857	7.71265e-13	6.73443e-10	tags=33%, list=13%, signal=29%	2709/54502/3669/3866/3875/8140/23705/27071/10205/8190/2317/55612/624/5791/9220/23566/23086/5774/79056/64116/816/57111/50650/6665/2591/1645/259173/638/55620/8821/3856/1826/374/960/1318/3783/9603/23779/5603/4155/5099/1001/5743/23650/29842/11221/22837/3887/55686/9076/7039/9771/5349/479/23624/912/29114/55008/5321/7078/10397/50805/27076/4072/5493/5652/64787/28983/64866/7421/55283/2065/5650/3872/6692/5…
LEE_NEURAL_CREST_STEM_CELL_DN	119	0.650949	2.27014	1.27464e-11	9.53977e-09	tags=54%, list=17%, signal=45%	2290/8788/2253/7855/4887/10252/8822/6496/3358/9355/11098/2152/11197/1848/57596/2173/10690/10253/5654/1969/2119/53820/55026/827/11170/2202/4753/58473/24147/1837/51334/8470/8842/79695/8795/760/9586/22875/744/81029/26050/1795/1299/1643/55079/9050/57348/26047/5325/2353/79740/23022/80017/1942/9211/1288/79667/1690/23764/57007/91851/54677/57509/11257
HOLLERN_EMT_BREAST_TUMOR_DN	118	-0.692711	-2.10679	6.71879e-11	4.39997e-08	tags=47%, list=14%, signal=40%	114569/1824/55200/29841/83481/4645/3866/10205/202915/57111/55620/245973/147700/1001/9076/5349/23624/2706/4072/132014/79815/5652/64787/54894/64866/2065/6692/11187/634/7022/6768/7113/53335/2001/126695/149466/1364/92359/3664/10053/9022/54836/999/54845/5017/3775/80004/161291/8909/1366/286676/81607/84000/79983/79977
HOLLERN_SQUAMOUS_BREAST_TUMOR	110	-0.6832	-2.05804	1.33773e-09	7.78706e-07	tags=52%, list=16%, signal=44%	51228/25928/5271/3399/8313/29943/65997/7051/10451/23205/2709/55504/8618/3866/84525/10804/147111/655/1959/30061/9603/147495/23650/7053/3887/479/10381/50805/170680/85407/5650/3872/2810/387763/55799/5272/5653/4488/2624/80320/1747/360/8626/652/80326/84830/1545/6274/53836/5017/1823/1474/7475/8909/144501/57402/26525
MCBRYAN_PUBERTAL_BREAST_4_5WK_UP	246	-0.568409	-1.84194	3.48374e-09	1.82513e-06	tags=33%, list=14%, signal=29%	54101/4139/696/143686/10418/8572/114907/478/3875/10265/79191/1116/57111/50650/2591/5806/51316/3856/221938/374/1959/150696/1307/5327/9935/390/6696/525/7227/861/23462/5349/85477/7043/7052/4072/72/7472/5947/64866/7057/2065/347/6692/7277/338382/5618/688/634/10769/7022/6768/3898/64284/7113/124976/2001/8626/4883/1272/149466/9073/1364/216/3664/9547/54836/3855/999/54845/3775/80004/161291/11096/55287/2625…
SCHAEFFER_PROSTATE_DEVELOPMENT_48HR_UP	411	-0.508431	-1.70267	1.92752e-08	9.18026e-06	tags=31%, list=16%, signal=27%	6446/389058/26577/3399/2261/23359/5362/9249/5101/283078/80833/1906/105/65997/5997/1368/8204/6549/115207/51365/796/6776/6817/23127/137075/1775/3866/84525/57214/51473/6482/6939/151556/8854/57228/25984/202915/64116/28999/1728/57111/55022/221303/51316/84216/5358/152519/55509/1318/140738/3783/150696/5603/57569/4155/4062/8543/9935/10161/1052/57604/29842/22837/84189/5349/642273/5321/56034/8673/4072/8371…
WU_CELL_MIGRATION	173	-0.594712	-1.8809	4.65751e-08	2.03339e-05	tags=39%, list=13%, signal=34%	4502/140885/84159/1604/8061/5734/3875/4739/11001/57111/7474/2591/3490/25937/51316/1645/113146/51363/5603/6277/5880/4495/1001/7026/5743/23650/4837/5349/7078/56034/22836/4973/7052/4072/8644/5493/7057/3872/6692/653145/2810/7277/6337/8942/688/397/11187/10974/6768/3898/6591/2034/360/202/1364/53836/11010/3855/999/54845/51442/3775/1474/161291/2625/1366/57402/4070
MEISSNER_NPC_HCP_WITH_H3K4ME2_AND_H3K27ME3	311	-0.511766	-1.68473	2.91711e-07	0.00011756	tags=39%, list=14%, signal=34%	81035/6549/441027/8618/2298/89780/286336/2899/101928991/4009/375061/6939/799/238/646/8854/5459/338557/345079/127833/84440/55806/147111/3756/164633/638/25924/388336/91683/1826/6492/375057/9628/245973/4062/220323/5630/388610/85004/2303/6900/4985/1137/10555/23242/23349/2706/440073/55532/5799/114786/3061/127435/176/6330/3736/5076/54361/133584/57453/340706/6692/5077/340784/54345/5733/353189/3481/34563…
SMID_BREAST_CANCER_ERBB2_UP	119	-0.624187	-1.90009	5.44879e-07	0.000203901	tags=25%, list=11%, signal=22%	1728/22936/638/445/23199/3910/59272/79838/347/6337/8942/11226/3929/7113/2180/10103/6278/360/26154/7021/202/57016/1244/9022/10321/55503/1644/79919/222/3694
MIKKELSEN_NPC_HCP_WITH_H3K27ME3	291	-0.507789	-1.66613	1.1092e-06	0.000387406	tags=39%, list=14%, signal=34%	81035/6549/9353/441027/5798/89780/2899/101928991/4009/56934/375061/6939/799/238/646/8854/5459/338557/345079/127833/2902/84440/55806/3756/2300/164633/388336/91683/6492/4745/4062/5630/145581/6900/4985/1137/479/23242/23349/2706/50674/440073/54626/3061/2861/6258/6330/256536/7421/5081/54361/2672/57453/340706/6692/5077/54345/353189/3481/345630/9607/8092/8987/140628/7022/2301/124872/58495/27022/5179/817…
MIKKELSEN_MCV6_HCP_WITH_H3K27ME3	387	-0.472144	-1.5756	1.25042e-06	0.000409435	tags=33%, list=12%, signal=29%	8291/6334/8927/10804/151449/816/127833/2894/401498/1141/84440/339488/344558/3756/25960/164633/638/25924/2250/1826/5153/221938/55509/4745/375057/1816/4610/123036/57540/140679/150696/1482/55203/56134/220323/388610/2303/9935/6900/6585/50861/1101/23349/50674/23136/55532/170692/776/3061/4808/6534/55515/50805/5228/654429/176/6330/256536/23026/85407/5076/56301/10267/26038/51285/3645/4058/2922/1136/51083…
DUTERTRE_ESTRADIOL_RESPONSE_24HR_DN	494	-0.45553	-1.54166	1.70205e-06	0.000524533	tags=27%, list=19%, signal=22%	85363/7832/2035/90102/10627/5097/65983/1647/22885/51278/10370/8916/51347/214/80144/6578/196/1827/56243/1316/22998/9448/122786/1958/84144/4128/56950/51474/94241/2055/63898/23328/3399/5937/1490/92291/135112/5101/146691/1906/54101/1030/64651/2977/2045/84159/43/1604/10409/4311/143686/114907/1465/9353/5734/3912/283209/4008/1649/1021/10205/50617/79666/4739/6482/8654/90362/64764/1130/25937/158158/113146…
LIN_SILENCED_BY_TUMOR_MICROENVIRONMENT	87	-0.645864	-1.87459	2.28796e-06	0.000665923	tags=40%, list=15%, signal=34%	1490/412/94025/128434/1824/29841/4645/2568/27071/25984/8821/1847/5743/3887/22943/144568/2065/1999/79679/57822/397/634/84419/5653/1580/5166/306/266977/9052/9022/3855/51442/1474/1366/143662
SABATES_COLORECTAL_ADENOMA_DN	221	-0.525635	-1.68699	4.88987e-06	0.00134832	tags=36%, list=16%, signal=30%	55273/9899/2878/57458/154661/58476/5101/63928/1030/2045/1368/8671/29767/10590/81035/5801/115207/137075/5354/130497/3570/2162/7276/6583/7145/653808/8633/255231/85004/5099/342035/1101/6387/23136/10457/114786/54360/4239/28513/80760/6398/219348/10085/1114/11005/643236/730/3676/120892/651/653/84870/55824/1134/3897/6663/25802/125/4852/3294/161176/3075/2676/7857/7068/948/4223/10563/9073/572558/6338/6438…
SWEET_LUNG_CANCER_KRAS_DN	363	-0.474389	-1.5783	5.85577e-06	0.00153392	tags=33%, list=18%, signal=27%	9265/9423/7056/6091/10580/196/1238/6711/3977/22998/9467/1675/1003/8611/9535/57835/2878/23328/9370/3399/7075/3340/4616/1906/256586/5997/3384/1277/92154/59345/115207/92/4016/6817/55504/3912/54331/8609/3707/8140/23705/57447/84525/7139/5376/7122/799/646/5159/10365/50650/5581/25937/6595/57381/26137/5414/284119/4062/115361/388/58498/7026/419/8997/23462/50861/3815/1910/7078/51705/761/4256/137835/2675/23…
EBAUER_TARGETS_OF_PAX3_FOXO1_FUSION_UP	181	-0.546256	-1.73916	8.48253e-06	0.00211619	tags=37%, list=18%, signal=31%	10529/11033/5915/1316/7164/2692/4684/9659/6558/203/4616/5997/43/1277/7402/50617/84981/8736/25803/8854/816/2902/3316/25937/113146/8821/4608/7145/9235/1410/284119/1307/6444/4584/23136/2861/7052/55800/1641/29895/6588/4208/63827/2705/54873/10435/65055/57408/4604/2180/1634/64084/845/11155/8626/4632/2938/28755/948/416/6445/10930/3269/4635/23676/7125/6750
FARMER_BREAST_CANCER_APOCRINE_VS_LUMINAL	306	-0.487934	-1.60365	9.29799e-06	0.00221419	tags=17%, list=11%, signal=15%	25840/57110/2591/51363/445/79669/1382/5099/55359/7227/9076/2674/3815/27163/10397/5334/59272/7057/10267/347/7277/1124/8942/4488/4217/56967/3929/29760/7113/2180/3294/64084/8534/64108/8416/6926/26154/7021/202/9073/57016/2220/6718/9022/10610/3855/55503/1644/2625/57402/55790/222
BLANCO_MELO_BETA_INTERFERON_TREATED_BRONCHIAL_EPITHELIAL_CELLS_DN	175	-0.546321	-1.73342	1.19574e-05	0.00272368	tags=22%, list=10%, signal=20%	115572/1382/100820829/8997/23462/479/23136/7043/27076/144568/29995/1050/5650/11005/57822/146439/43849/11202/171177/283120/283234/54873/6278/360/57115/8416/149428/255189/54507/6338/118932/79170/51442/55040/81607/84000/79919/140893/222
REACTOME_KERATINIZATION	42	-0.718757	-1.89602	1.57707e-05	0.00344261	tags=55%, list=16%, signal=46%	23254/643394/7051/1824/3866/3875/25984/3856/3887/5493/5652/142910/3872/11005/3882/11187/43849/6768/11202/5317/3855/1823/144501
REACTOME_NEURONAL_SYSTEM	379	-0.463317	-1.54795	1.66134e-05	0.00348151	tags=21%, list=11%, signal=19%	816/127833/2902/1141/3756/3768/57622/347731/91683/57030/3783/140679/10242/1137/9066/84189/4747/6580/80852/10381/27163/57497/23136/1144/2066/3359/1135/3736/9312/347730/8001/3779/22999/2906/3754/1136/7277/5923/81033/55799/2898/6616/1134/3762/139065/60482/5924/6532/7881/2560/10368/346562/2742/1142/10815/1143/6531/23415/1103/3777/9568/3747/80086/57369/3752/2741/3775/3763/2557/1146/2891/348980/10369/3…
REACTOME_NEGATIVE_REGULATION_OF_FGFR4_SIGNALING	29	0.752575	1.9984	1.78604e-05	0.00359887	tags=28%, list=6%, signal=26%	9965/2253/8822/2249/10253/8074/2254/2264
ANDERSEN_CHOLANGIOCARCINOMA_CLASS2	148	-0.556372	-1.72986	2.03264e-05	0.00383075	tags=34%, list=13%, signal=29%	5801/2709/3866/27071/57214/53630/55612/51316/638/1303/3783/9603/55808/1001/55359/29842/5349/23624/85477/4973/22943/8828/1278/64866/7421/5650/3872/3918/2810/688/11187/84419/5653/7464/6768/11226/26499/306/266977/56649/10103/9052/1364/10562/53836/118932/9022/3775/1474/3694
RUIZ_TNC_TARGETS_UP	150	-0.553404	-1.72316	2.09113e-05	0.00383075	tags=29%, list=14%, signal=25%	6414/84159/55062/115207/6916/79822/6482/8654/219654/90362/5159/25903/25840/3490/51363/9518/7412/26137/25805/7025/9935/6696/26035/23462/1290/6387/2138/2/1278/1281/3554/408/3176/84218/6616/10769/10512/56967/2634/9122/64284/1909/7857/55790
RICKMAN_TUMOR_DIFFERENTIATED_WELL_VS_POORLY_DN	346	-0.46914	-1.5583	2.12047e-05	0.00383075	tags=32%, list=22%, signal=25%	51119/2760/100506714/51635/55568/6744/56681/79098/55033/151242/3624/1241/9263/83442/115704/1154/84668/200014/113/9842/9114/204219/79837/51734/85450/1827/1316/85377/122786/84283/158135/25791/51474/375449/57458/10999/9545/1368/55852/80045/83481/8609/23550/8140/3163/26115/57214/10634/646/140766/837/10804/84674/285761/22936/113146/55057/259173/5358/8821/960/126917/283140/1318/26136/649/114884/284119/…
RIGGI_EWING_SARCOMA_PROGENITOR_UP	405	-0.453228	-1.51905	2.7953e-05	0.00488153	tags=31%, list=18%, signal=26%	10370/59271/55553/116372/131583/57580/57689/5730/56243/55106/26157/1740/84456/54733/4318/9899/2331/2878/11240/158326/5101/729993/5997/3384/5549/83872/118427/170261/51365/6799/9353/796/23127/1620/26191/5734/283209/5295/238/4804/151449/64116/4162/3316/2591/27319/25849/57030/1847/9518/283140/140738/56521/1410/4487/25805/8543/7025/9630/145581/5099/5126/9935/5743/57604/6696/8997/26035/9076/7039/50861/…
FLORIO_NEOCORTEX_BASAL_RADIAL_GLIA_UP	294	-0.478161	-1.56918	2.94989e-05	0.00498532	tags=35%, list=18%, signal=29%	285966/8739/5450/10529/5915/10225/9/28966/83259/83478/116211/2331/6041/54596/57125/23328/440738/729993/3903/3384/57460/4069/10451/2262/80045/388011/3669/79822/4919/8829/9507/79789/799/646/79056/7474/51200/25937/23305/152519/2250/57713/345275/26136/22987/64106/56521/51557/147495/440822/8341/6444/201799/23746/4837/30816/79660/23242/5462/54626/80830/176/10888/8490/171484/64866/7057/55283/64240/9840/…
REACTOME_FORMATION_OF_THE_CORNIFIED_ENVELOPE	41	-0.724562	-1.90805	3.26475e-05	0.005345	tags=56%, list=16%, signal=47%	23254/643394/7051/1824/3866/3875/25984/3856/3887/5493/5652/142910/3872/11005/3882/11187/43849/6768/11202/5317/3855/1823/144501
MEISSNER_NPC_HCP_WITH_H3_UNMETHYLATED	490	-0.430231	-1.45504	3.7435e-05	0.00594309	tags=28%, list=14%, signal=25%	114569/55711/10409/1824/266812/55200/3299/51435/4016/6776/83481/3875/259217/167826/57447/841/2903/81693/51473/7122/51291/10804/157739/64116/10388/151835/339488/158158/113802/340602/5243/6583/83698/445/1816/389170/140738/339366/150696/284119/5603/489/7780/79998/255231/266743/9630/6585/29842/78986/79660/347454/342035/23624/162515/116154/642273/85477/56956/114757/6528/50805/27288/2675/5493/4323/7981…
KEGG_NEUROACTIVE_LIGAND_RECEPTOR_INTERACTION	201	-0.514508	-1.64903	3.96543e-05	0.00611026	tags=37%, list=13%, signal=33%	5734/2568/2565/2903/2899/1268/624/799/23566/134/2902/2894/1395/1141/5739/1816/64106/4988/2696/2912/1132/6752/10161/2908/4985/1137/147/3354/1910/1144/3061/728/1135/10888/1081/5023/5024/8001/2906/22953/1812/1136/5733/1133/3355/5618/2895/2898/1134/5746/5031/2914/2560/3363/1909/2742/2798/1142/3973/2837/6755/7068/1143/6751/1813/9568/3269/10886/153/1128/2741/2557/1146/2891/6869
BOSCO_EPITHELIAL_DIFFERENTIATION_MODULE	39	-0.7117	-1.85778	5.21507e-05	0.00772963	tags=56%, list=13%, signal=49%	4008/2568/3875/57447/5774/7053/144568/5493/28983/1999/3872/11005/283120/266977/56649/7113/124976/8416/9052/26353/1366/4070
SMID_BREAST_CANCER_LUMINAL_B_DN	456	-0.441049	-1.48617	5.40096e-05	0.00772963	tags=29%, list=15%, signal=25%	54101/94025/7535/5997/3384/5549/4311/1824/6261/4069/2134/3428/3669/26191/5734/2568/3866/57447/10205/8190/55612/1116/25984/55024/57110/3316/2591/973/5806/25937/51316/1645/26052/445/57211/9235/3783/7412/4233/1410/3575/1482/8645/3569/5880/51411/8543/6347/1001/5743/390/23650/419/4837/3887/9076/55340/3815/6387/5321/51705/974/54360/10397/22943/10578/4239/72/2296/4323/59272/1236/10516/5650/3872/6285/347…
REACTOME_SIGNALING_BY_FGFR4	39	0.671552	1.93719	5.45899e-05	0.00772963	tags=21%, list=6%, signal=19%	9965/2253/8822/2249/10253/8074/2254/2264
NABA_MATRISOME_ASSOCIATED	482	-0.429071	-1.44727	6.12511e-05	0.00844459	tags=25%, list=12%, signal=22%	9507/84466/140766/2162/27190/151449/5352/7474/53342/7479/348174/25849/2662/4326/57795/2250/57715/9518/374/171019/4588/655/649/64581/339366/145957/4909/284293/223117/6277/3569/3700/3082/8038/10850/6347/5327/170689/4584/7053/80864/7039/6387/154790/7078/51705/7043/56034/170692/183/259/7052/4185/2/5228/144568/7472/4323/80760/54361/11086/6285/6271/347365/145501/653145/6282/302/3481/651/653/1520/56477/…
REACTOME_TRANSMISSION_ACROSS_CHEMICAL_SYNAPSES	251	-0.485192	-1.5776	6.57725e-05	0.00883544	tags=27%, list=17%, signal=23%	1740/4128/773/5578/2904/347688/18/23236/1139/43/2900/59345/57554/2785/54331/57576/2903/2899/816/2902/1141/3768/57030/140679/1137/4747/6580/80852/10381/27163/1144/2066/3359/1135/8001/22999/2906/1136/7277/5923/55799/2898/6616/1134/3762/60482/5924/6532/2560/10368/346562/2742/1142/10815/1143/6531/1103/9568/80086/2741/3763/2557/1146/2891/10369/3773/2792/6572
AIGNER_ZEB1_TARGETS	33	-0.728977	-1.83037	8.08408e-05	0.0105881	tags=58%, list=14%, signal=49%	114569/1824/83481/10205/23555/5099/1001/2706/4072/5493/2810/11187/56937/10103/92359/999/161291/1366/4070
PLASARI_TGFB1_TARGETS_10HR_DN	233	-0.490762	-1.58388	8.65056e-05	0.0108548	tags=30%, list=17%, signal=25%	5915/2263/3977/9467/27314/6041/6558/9249/23236/5101/3925/2045/84159/143686/51435/79822/4008/2620/5376/9111/130497/5295/8654/25840/10990/1728/5806/6595/7049/57211/7412/30061/57569/8633/5099/390/7227/55008/1910/3910/2138/4774/2296/10194/55796/11274/93986/84870/4208/5272/54873/5166/253738/10435/2634/9122/64108/4883/11075/948/221981/1545/5136/862/1644/11096/2277/6474/6495
REACTOME_CLASS_A_1_RHODOPSIN_LIKE_RECEPTORS	204	-0.500377	-1.60503	8.76331e-05	0.0108548	tags=34%, list=12%, signal=30%	624/51738/23566/338557/134/5739/3792/1816/64106/9283/4988/257313/10850/1132/6347/6752/10161/4985/147/3354/170589/6387/1910/1230/183/9890/3061/2861/728/1081/1236/2863/1232/1812/2922/5733/51083/1133/3355/5173/9034/51289/56477/9290/5031/5179/8620/4852/1240/3363/1909/2798/551/3973/2837/6755/64805/2829/6751/10563/1813/6863/3269/10886/153/1128/301/6869/6750
WP_TRANSCRIPTIONAL_CASCADE_REGULATING_ADIPOGENESIS	13	-0.864344	-1.82362	8.90929e-05	0.0108548	tags=77%, list=13%, signal=67%	1649/10365/28999/1959/1052/5468/1050/688/2624/2625
BENPORATH_ES_2	39	0.654619	1.88834	0.000106606	0.0126934	tags=23%, list=8%, signal=21%	2118/63978/8820/1592/6997/55237/5460/79007/79923
MEISSNER_BRAIN_HCP_WITH_H3K27ME3	216	-0.499359	-1.60033	0.0001113	0.0129578	tags=42%, list=13%, signal=37%	2298/83715/89780/3875/167826/60598/81693/4009/375061/799/646/140766/157739/151449/5459/338557/339488/2300/6492/4909/150696/1482/489/7780/79998/2303/343472/23624/50674/54626/59352/1748/6528/3110/50805/4072/27288/64866/5081/5076/5308/2672/6692/3645/56751/340784/1136/51083/3481/2306/8092/140628/6530/7022/2301/124872/27022/391723/4852/133060/7161/151176/1747/2676/3195/5317/59336/4010/126695/128408/11…
SUMI_HNF4A_TARGETS	19	-0.806903	-1.83498	0.000178034	0.0202766	tags=37%, list=3%, signal=36%	54346/6532/11309/163782/6718/8435/1588
REACTOME_CROSS_PRESENTATION_OF_SOLUBLE_EXOGENOUS_ANTIGENS_ENDOSOMES	44	0.630186	1.87205	0.000192514	0.0214591	tags=9%, list=7%, signal=8%	5696/5698/4360/9902
REACTOME_FRS_MEDIATED_FGFR4_SIGNALING	20	0.777978	1.91869	0.000211724	0.0231087	tags=40%, list=10%, signal=36%	9965/2253/8822/2249/8074/2254/2264/8817
HOLLEMAN_ASPARAGINASE_RESISTANCE_B_ALL_UP	28	-0.750219	-1.85286	0.000221903	0.0237255	tags=14%, list=11%, signal=13%	3490/54855/26112/2625
MCBRYAN_PUBERTAL_BREAST_3_4WK_UP	194	-0.494868	-1.581	0.000243845	0.0255501	tags=32%, list=17%, signal=27%	1003/84283/51474/11240/6558/7075/1030/1604/696/10409/114907/478/29841/2568/3875/79083/79191/1116/64116/5581/3856/56521/649/1959/80221/150696/9603/1307/9935/6696/29842/525/7227/861/283349/5349/3815/27286/7043/4072/283383/4323/64866/634/10769/7022/6768/56172/7113/1909/2001/26353/149466/22822/3664/9547/3855/999/54845/2625/4070/143662
RODWELL_AGING_KIDNEY_NO_BLOOD_UP	205	-0.489058	-1.56808	0.000263115	0.0270286	tags=25%, list=14%, signal=22%	1277/10418/9839/4016/283209/2568/51473/283537/3672/219654/4162/27303/9891/7412/30061/284119/3082/7025/55304/6347/144811/1004/4837/9076/2674/5284/56034/10457/259/2/1278/5947/1281/115701/26509/730/11343/79679/1136/302/23180/10769/79805/56649/10103/9180/2687/9547/3752/127254/301/3694
REACTOME_NEGATIVE_REGULATION_OF_FGFR2_SIGNALING	32	0.688584	1.91785	0.000270474	0.0270436	tags=31%, list=11%, signal=28%	2253/8822/2249/2248/10253/8074/2254/2255/8817/2252
REACTOME_ASYMMETRIC_LOCALIZATION_OF_PCP_PROTEINS	61	0.570363	1.80565	0.000273585	0.0270436	tags=13%, list=14%, signal=11%	5696/7855/5698/8325/2535/50855/5720/144165
REACTOME_REGULATION_OF_TP53_ACTIVITY_THROUGH_ASSOCIATION_WITH_CO_FACTORS	14	-0.844987	-1.80697	0.000305363	0.0281953	tags=36%, list=3%, signal=35%	10848/7161/8626/5457/5458
BENPORATH_ES_1	374	0.353429	1.40752	0.000307249	0.0281953	tags=17%, list=15%, signal=14%	3932/2118/84891/63978/7855/81848/2558/8820/51268/1592/6997/7138/84101/3038/5521/2115/29785/9143/55237/4277/3790/56548/6657/8519/120071/5460/2030/5163/10622/6299/6535/6653/7546/79007/5420/6297/6422/8842/7447/84889/79923/93099/26018/5865/51599/249/3730/2289/10874/5803/26047/11245/11040/2064/1525/2239/112399/9473/5331/1789/1829/4124
PELLICCIOTTA_HDAC_IN_ANTIGEN_PRESENTATION_DN	47	0.621851	1.86304	0.000312573	0.0281953	tags=17%, list=14%, signal=15%	5696/5698/6891/6890/51752/5720/6892/3105
NIKOLSKY_BREAST_CANCER_17Q21_Q25_AMPLICON	294	-0.450601	-1.47873	0.000316628	0.0281953	tags=18%, list=16%, signal=15%	5578/55273/57597/8313/9241/80774/55062/201266/147138/162461/3384/1277/64446/55852/786/56934/4804/11322/147111/25794/80221/162282/5414/94015/6752/284207/1101/255061/974/1748/54894/6398/10349/283987/116729/124872/284185/1747/79755/124590/8631/54757/2837/6909/124602/23460/3212/79170/283985/3211/55040/124857/3773
WP_NEURAL_CREST_DIFFERENTIATION	99	-0.570772	-1.69202	0.00031686	0.0281953	tags=39%, list=14%, signal=34%	7471/2670/89780/6615/167826/5376/8190/655/4487/4155/388/1004/23493/5081/1005/5077/4286/1749/4488/2705/27022/6663/2113/116448/10683/6591/429/4359/652/7021/7020/10215/1302/999/3198/3211/4762/3196/3670
EBAUER_MYOGENIC_TARGETS_OF_PAX3_FOXO1_FUSION	45	-0.655884	-1.73918	0.000317526	0.0281953	tags=38%, list=13%, signal=33%	7402/8736/4608/1410/6444/29895/4208/63827/54873/4604/845/11155/4632/6445/4635/23676/7125
KIM_WT1_TARGETS_12HR_DN	205	-0.486687	-1.56048	0.000328147	0.0286527	tags=22%, list=20%, signal=18%	9709/3624/7462/4254/9134/84864/1488/22998/7763/8851/1490/10965/4616/7535/3912/4739/4092/837/57228/5352/3490/51316/960/7026/390/4837/10395/22836/4973/9332/7057/79838/2297/3918/23180/10769/10512/56937/627/26499/2113/11082/2001/9052/1404
LOPES_METHYLATED_IN_COLON_CANCER_DN	27	-0.746194	-1.82829	0.000335609	0.0288239	tags=41%, list=8%, signal=37%	2908/5947/7057/5308/1812/627/253738/7161/7068/7020/2625
KINSEY_TARGETS_OF_EWSR1_FLII_FUSION_DN	328	-0.439728	-1.45471	0.000358113	0.0302606	tags=30%, list=21%, signal=25%	4758/64332/4015/8349/115111/9846/11046/8334/2934/9060/147906/1745/55742/114793/7114/56475/26020/2799/151963/2308/1112/56243/151887/22998/122786/9411/51474/94241/1889/58476/18/55959/84913/6414/23157/64651/84159/57484/1277/83872/81035/8337/8609/4008/26115/54842/8736/2317/29116/219654/10365/84674/55022/27303/3490/5806/1645/7049/7059/55603/9891/30061/57522/8877/388/10161/221749/100130417/284207/10395…
REACTOME_FGFR2_MUTANT_RECEPTOR_ACTIVATION	31	0.684737	1.8925	0.000374328	0.0311286	tags=29%, list=11%, signal=26%	2253/8822/2249/2248/8074/2254/2255/8817/2252
LIEN_BREAST_CARCINOMA_METAPLASTIC_VS_DUCTAL_DN	96	-0.562972	-1.66723	0.000383766	0.0314148	tags=33%, list=14%, signal=29%	114569/146330/414/10451/83481/3875/25803/638/56521/22996/7227/5349/128218/4072/91894/5733/149175/10964/283987/10974/58495/126695/553158/92359/10053/79170/999/1474/2625/1366/55040/79977
WAMUNYOKOLI_OVARIAN_CANCER_LMP_UP	257	-0.46386	-1.5092	0.000395399	0.0318692	tags=27%, list=14%, signal=23%	153562/2330/54187/122416/966/2444/201176/79098/11252/64423/11214/79081/51368/30/3382/79152/11046/6238/727957/373156/1488/51065/55526/57475/56994/57600/414/170394/51523/23550/79083/2317/9220/11322/1728/57111/2591/55466/51316/158158/123036/79669/6277/55359/5349/128218/55286/4072/8644/64787/2065/79838/1999/11343/2810/25825/7277/688/58495/6768/130367/92359/94234/54836/54845/80004/161291/5205/4070
CADWELL_ATG16L1_TARGETS_UP	74	-0.606881	-1.72462	0.000402878	0.03198	tags=20%, list=7%, signal=19%	761/9332/4058/5733/171177/7018/335/8534/4883/948/57016/54097/1474/124857/5457
SCHUETZ_BREAST_CANCER_DUCTAL_INVASIVE_DN	76	-0.590294	-1.68119	0.000416804	0.0325916	tags=37%, list=17%, signal=31%	1675/9411/375449/11240/18/10451/50617/79083/11001/9518/374/56521/1052/22996/9771/2066/72/2065/9674/6337/10769/79755/8626/8416/6926/53836/55040/222
REACTOME_NEUROTRANSMITTER_RECEPTORS_AND_POSTSYNAPTIC_SIGNAL_TRANSMISSION	189	-0.491642	-1.56951	0.000430381	0.0331583	tags=24%, list=14%, signal=21%	2900/59345/57554/2785/54331/57576/2903/2899/816/2902/1141/3768/1137/4747/80852/10381/1144/2066/3359/1135/8001/2906/1136/7277/5923/2898/1134/3762/5924/2560/10368/346562/2742/1142/1143/9568/80086/2741/3763/2557/1146/2891/10369/3773/2792
WP_SUDDEN_INFANT_DEATH_SYNDROME_SIDS_SUSCEPTIBILITY_PATHWAYS	145	-0.507938	-1.57609	0.000449683	0.0341433	tags=23%, list=12%, signal=21%	3570/23171/2902/1141/3569/6752/2908/1137/3359/55800/6330/4208/1746/6616/627/7018/6532/429/7161/2624/4010/551/7068/1143/6751/1103/6863/1644/116/2625/6869/4760/30012/6750
REACTOME_FGFR2_ALTERNATIVE_SPLICING	27	-0.736731	-1.8051	0.000503107	0.0376539	tags=11%, list=1%, signal=11%	2263/54845/80004
WP_TRYPTOPHAN_METABOLISM	36	-0.681643	-1.76643	0.000521415	0.0384745	tags=22%, list=5%, signal=21%	8942/1544/1543/26/1545/216/1644/1588
SARRIO_EPITHELIAL_MESENCHYMAL_TRANSITION_DN	127	-0.519225	-1.59094	0.000549178	0.0399603	tags=32%, list=18%, signal=26%	604/80301/10370/1316/1958/117248/4128/94241/5091/5101/6414/5997/4311/1824/114907/10451/478/3823/3428/467/7049/7059/9935/10161/23650/5349/8942/10512/1580/4217/10912/2634/2180/728113/360/58/28984/8626/3664/999/4070
WANG_BARRETTS_ESOPHAGUS_DN	22	-0.760689	-1.77577	0.000558629	0.0400912	tags=32%, list=7%, signal=30%	10457/5650/688/5653/2327/360/5017
WAESCH_ANAPHASE_PROMOTING_COMPLEX	13	-0.832211	-1.75583	0.000573151	0.0405776	tags=15%, list=1%, signal=15%	996/999
KIM_RESPONSE_TO_TSA_AND_DECITABINE_UP	110	-0.545506	-1.64326	0.000585512	0.0408028	tags=31%, list=13%, signal=27%	8337/3669/84909/467/11001/25984/3174/638/9518/26136/22996/4747/7052/8673/5493/64866/1281/3872/3918/2810/5138/10974/4741/10103/360/6274/55512/6863/9022/3855/1474/1366/4070/6750
KEGG_PROTEASOME	41	0.618011	1.79098	0.00059191	0.0408028	tags=5%, list=1%, signal=5%	5696/5698
REACTOME_SIGNALING_BY_FGFR2_IN_DISEASE	41	0.61506	1.78243	0.000631152	0.0413823	tags=22%, list=11%, signal=20%	2253/8822/2249/2248/8074/2254/2255/8817/2252
REACTOME_SHC_MEDIATED_CASCADE_FGFR4	18	0.767389	1.85948	0.000633845	0.0413823	tags=44%, list=10%, signal=40%	9965/2253/8822/2249/8074/2254/2264/8817
RICKMAN_HEAD_AND_NECK_CANCER_F	46	-0.65235	-1.73761	0.000635275	0.0413823	tags=28%, list=6%, signal=27%	1114/347/29895/6588/5166/4604/845/58/4632/1545/70/23676/7125
REACTOME_DEGRADATION_OF_GLI1_BY_THE_PROTEASOME	56	0.567521	1.76299	0.000652832	0.0413823	tags=4%, list=1%, signal=4%	5696/5698
PEDERSEN_TARGETS_OF_611CTF_ISOFORM_OF_ERBB2	70	-0.594587	-1.66708	0.000672396	0.0413823	tags=33%, list=14%, signal=28%	5997/1824/3669/4008/5352/1130/25937/25849/26052/960/79669/4233/284119/7039/7421/11343/4907/10103/26353/64859/118932/10045/3694
REACTOME_DOWNSTREAM_SIGNALING_OF_ACTIVATED_FGFR4	25	0.700267	1.81814	0.000673101	0.0413823	tags=28%, list=6%, signal=26%	9965/2253/8822/2249/8074/2254/2264
TSUNODA_CISPLATIN_RESISTANCE_DN	44	-0.652155	-1.72252	0.000674093	0.0413823	tags=39%, list=16%, signal=32%	6446/972/725/8140/11001/3708/7474/22936/445/5743/56892/8942/2034/728113/4883/3855/80004
REACTOME_NEGATIVE_REGULATION_OF_NOTCH4_SIGNALING	53	0.563048	1.71435	0.000675956	0.0413823	tags=4%, list=1%, signal=4%	5696/5698
FARMER_BREAST_CANCER_APOCRINE_VS_BASAL	313	-0.441354	-1.45307	0.000681202	0.0413823	tags=15%, list=13%, signal=13%	54502/2568/3875/79083/5295/25803/23171/8821/6277/8543/7025/6347/388/11221/54847/3815/27163/23199/2066/2296/59272/347/6337/8942/5618/688/5480/4488/284266/7113/2180/53335/8534/5317/26154/7021/9073/2220/6718/3212/10321/3855/79170/999/55503/222
REACTOME_GPCR_LIGAND_BINDING	308	-0.443391	-1.45635	0.000685799	0.0413823	tags=31%, list=13%, signal=27%	796/2785/5734/54331/89780/1268/624/799/51738/23566/338557/134/7474/1395/7479/5739/846/3792/1816/64106/9283/4988/2696/257313/10850/2912/1132/6347/6752/10161/4985/147/3354/170589/6387/1910/1230/183/9890/3061/2861/728/7472/1081/1236/10267/54361/2863/1232/1392/1812/2922/5733/51083/1133/3355/5173/9034/51289/56477/9290/5746/5031/5179/2914/8620/6343/4852/1240/3363/1909/2798/551/3973/80326/2837/6755/6480…
WP_METAPATHWAY_BIOTRANSFORMATION_PHASE_I_AND_II	134	-0.517716	-1.59996	0.000689373	0.0413823	tags=34%, list=9%, signal=31%	340665/1573/100526830/1558/373156/9435/83539/1312/2329/9469/2878/2939/1646/3340/1593/2949/6799/6817/1645/445329/2948/4837/8644/653689/222537/2953/3176/6783/2327/1580/2326/64377/1544/7881/8534/10164/56603/9348/1543/2938/1545/57016/6718/7364/1588/9956
KOHOUTEK_CCNT1_TARGETS	48	-0.633002	-1.69206	0.000697274	0.0413823	tags=31%, list=13%, signal=27%	3875/113146/5243/649/1410/221749/50861/6271/29895/2810/84419/360/6926/1364/4070
SERVITJA_ISLET_HNF1A_TARGETS_UP	153	-0.503249	-1.5706	0.000703002	0.0413823	tags=32%, list=14%, signal=28%	4069/51435/57447/1268/5376/467/4162/5593/27303/54715/26052/445/7412/1959/5414/4062/7025/6347/115361/78986/2596/4747/1290/6387/5321/7043/7052/1993/4323/51617/1281/2044/302/55799/397/6035/65217/6591/10631/7805/11075/2938/10815/1545/10563/6623/301/116/348980
MASRI_RESISTANCE_TO_TAMOXIFEN_AND_AROMATASE_INHIBITORS_DN	18	-0.786768	-1.77694	0.000741927	0.0431884	tags=56%, list=8%, signal=51%	5126/72/3872/347/3897/4907/6591/2034/360/3694
BECKER_TAMOXIFEN_RESISTANCE_DN	48	-0.63062	-1.68569	0.00080773	0.0460069	tags=21%, list=10%, signal=19%	374/4487/7026/5947/3554/10512/4488/202/2625/222
REACTOME_FRS_MEDIATED_FGFR2_SIGNALING	23	0.709518	1.809	0.000812551	0.0460069	tags=39%, list=11%, signal=35%	2253/8822/2249/2248/8074/2254/2255/8817/2252
WP_TAMOXIFEN_METABOLISM	11	-0.865672	-1.77193	0.000819451	0.0460069	tags=64%, list=4%, signal=61%	6817/6783/2326/1544/1543/1545/7364
REACTOME_NEGATIVE_REGULATION_OF_FGFR3_SIGNALING	28	0.680159	1.78955	0.000825473	0.0460069	tags=21%, list=4%, signal=21%	2253/8822/2249/10253/8074/2254
KUNINGER_IGF1_VS_PDGFB_TARGETS_UP	73	-0.580776	-1.64048	0.000836552	0.0461337	tags=32%, list=12%, signal=28%	7139/1268/3316/25849/340156/4608/23500/442721/255743/89/2065/3481/2326/11155/58/4632/6445/4635/6345/70/1644/23676/131377
ZWANG_CLASS_1_TRANSIENTLY_INDUCED_BY_EGF	462	-0.409519	-1.38064	0.000850894	0.0462746	tags=23%, list=18%, signal=19%	65983/1647/23164/51278/57559/8916/285966/1488/196/56243/1316/10114/9467/678/7763/8660/55638/6446/5271/29950/54596/342184/84848/4616/9253/359948/84159/8061/8204/9747/83593/1465/8412/5734/4645/283209/8609/10265/54842/9564/79191/4739/6482/6461/8829/6716/5791/646/3570/23143/50650/5806/1130/51363/55057/84216/25849/388336/152519/100216544/374/126917/389170/1959/4233/57522/51559/388/170689/5099/11221/85…
KIM_MYC_AMPLIFICATION_TARGETS_UP	197	-0.476474	-1.52606	0.000856774	0.0462746	tags=18%, list=14%, signal=16%	6001/84864/51065/81893/26577/23077/84848/169200/5638/114818/3912/375061/283316/388/6444/4747/9771/23057/4163/8828/241/133584/1114/11005/3676/120892/4741/491/360/1272/10842/10215/10610/58158/2277/4807
JAATINEN_HEMATOPOIETIC_STEM_CELL_DN	160	-0.497109	-1.55938	0.000876693	0.0468673	tags=35%, list=17%, signal=29%	79961/1955/5578/8851/4318/6446/57125/1032/55959/7535/4069/115207/3669/84981/154075/2162/1116/6521/10365/7049/23305/3587/64581/3575/80896/26119/1052/912/1230/57134/162394/728/10578/9332/83716/6398/54855/7057/1236/79838/6005/2153/2113/116448/5924/64231/942/360/10462/28984/948/84830/1545/10562/4635/28526
MIKKELSEN_NPC_HCP_WITH_H3K4ME3_AND_H3K27ME3	200	-0.477509	-1.53187	0.000896163	0.0470263	tags=35%, list=15%, signal=30%	9241/90139/9118/93166/63973/83593/2262/137075/5734/2298/286336/4804/26011/55647/4880/134/344558/27319/153020/638/25924/2250/57540/9628/30061/220323/388610/5126/100532731/2303/4747/23542/23057/6387/55532/5799/10397/127435/8120/3110/1961/176/3736/11250/2065/133584/1392/5733/7277/5923/26289/4488/8941/869/64377/4741/11247/205147/2668/5649/5100/7020/22854/94234/3775/7475/2557/6869/4762/3166
RICKMAN_HEAD_AND_NECK_CANCER_E	50	-0.634143	-1.70914	0.00089762	0.0470263	tags=34%, list=9%, signal=31%	1645/9615/55808/7053/144568/28983/94122/79679/2327/266977/7113/4883/2938/216/54097/8909/79983
BOQUEST_STEM_CELL_CULTURED_VS_FRESH_UP	394	-0.41883	-1.3999	0.000910763	0.0472425	tags=27%, list=18%, signal=23%	650/214/10580/2308/6711/5730/1316/9645/22998/7164/1958/23657/4128/339524/26585/55273/23645/2878/57125/6414/4616/80833/4139/5997/5549/8204/90634/81035/4008/3875/8140/57447/57214/79789/5295/467/29116/3570/1116/8501/25840/1728/7474/1645/7049/2662/6004/9518/53353/960/7412/26137/4233/8038/6347/388/9935/64102/1910/5468/27286/57134/4256/10457/22943/7052/4239/2/176/8490/1641/7057/55816/56892/51285/2297/3…
ACEVEDO_LIVER_CANCER_WITH_H3K27ME3_UP	205	-0.473892	-1.51946	0.000932064	0.0478734	tags=31%, list=18%, signal=26%	79689/9435/136895/5621/80144/57547/1310/56243/22998/54733/375449/685/256586/4139/1010/4948/29767/81035/5801/4093/26115/221935/4354/23566/57520/340602/374/22987/64581/79669/114884/3569/10395/85477/4256/9890/128025/137835/79658/55531/1278/28983/80760/55283/9705/1281/388815/285513/9365/6005/282618/339896/397/344805/10512/6035/81704/266977/10876/9180/3363/5136/10321/54845
