# Supplementary material for: Human PSCs determine the competency of cerebral organoid differentiation via FGF signaling and epigenetic mechanisms
Source: iScience. 2022 Sep 16;25(10):105140. doi: 10.1016/j.isci.2022.105140 (PMC9523398; doi:10.1016/j.isci.2022.105140)
Supplement: Table S4. DMR analysis, related to Figure 4 [file mmc5.xlsx]

## Sheet: Sheet1
Table S4: DMR analysis, Related to Figure 4
DistanceToTSS	FeatureStrand	FeatureName	MethylDiff [PD17-FF]	chr	start	end	p.adjust	cCRE
-36770	+	NM_000911.4|OPRD1	-35.3107	chr1	28775301	28775400	0.00303078	dELS
-25286	+	NM_001243763.1|RABGAP1L	46.7685	chr1	174849001	174849100	1.41169e-08	none
-81860	-	NM_000379.4|XDH	44.1176	chr2	31496601	31496700	7.95145e-07	dELS
31650	-	NR_027181.1|LINC01101	-39.8649	chr2	120434601	120434700	2.73434e-05	dELS
-35685	+	NM_001287240.2|ITM2C	-60.9558	chr2	230828401	230828500	1.49642e-12	dELS
45600	-	NR_037809.1|LINC01107	-45.4167	chr2	238509801	238509900	2.62867e-05	dELS
6999	-	NM_001256105.1|WNT5A	40.1299	chr3	55474301	55474400	0.000380902	dELS
6899	-	NM_001256105.1|WNT5A	43.8141	chr3	55474401	55474500	2.08745e-06	dELS
118615	-	NM_000901.5|NR3C2	37.9953	chr4	148323701	148323800	0.00276307	none
-21344	-	NM_001367258.1|STING1	37.5821	chr5	139504101	139504200	0.00654313	dELS
931	+	NM_031857.1|PCDHA9	35.6175	chr5	140848701	140848800	8.92169e-09	none
12857	-	NM_052899.3|GPRIN1	44.1053	chr5	176597201	176597300	3.19193e-08	dELS
-26633	-	NR_073465.2|MBOAT1	50.1081	chr6	20239101	20239200	8.35573e-06	none
60	+	NM_005345.6|HSPA1A	53.6905	chr6	31815601	31815700	7.01621e-10	PLS
1502	+	NM_001008783.3|SLC35D3	41.2276	chr6	136923801	136923900	0.00012552	DNase-H3K4me3
-24250	-	NM_152133.2|TAGAP	40.4716	chr6	159069401	159069500	0.000154495	dELS
-41057	+	NM_001171946.2|SUN1	36.4802	chr7	774401	774500	0.000601457	dELS
-16395	-	NR_111948.1|LOC286083	-38.9899	chr8	1319001	1319100	0.000286813	none
-7	+	NR_037168.2|LOC100287846	-37.6614	chr8	47189201	47189300	7.52929e-05	PLS
-122670	+	NM_173519.3|CLVS1	-35.1429	chr8	61165201	61165300	0.000601457	none
176205	-	NM_001201380.2|CNTNAP3B	36.8347	chr9	41953201	41953300	8.07718e-07	none
-657	+	NM_001243194.1|INPP5F	42.9537	chr10	119818501	119818600	7.62833e-05	PLS
1567	-	NR_131224.1|H19	-35.9907	chr11	1999801	1999900	0.000588229	none
1467	-	NR_131224.1|H19	-42.1674	chr11	1999901	2000000	1.37912e-09	none
7024	+	NM_153347.3|TMEM86A	-35.0487	chr11	18705801	18705900	0.00746813	pELS
79602	+	NM_173556.4|CCDC83	46.6917	chr11	85934701	85934800	4.62696e-16	none
-49952	-	NM_001301065.2|TREH	-40.1809	chr11	118729601	118729700	0.000271322	none
9918	-	NM_001013690.4|FIGNL2	42.5641	chr12	51821901	51822000	1.1033e-05	pELS
536	-	NM_001318807.2|CIDEB	-42.8309	chr14	24310801	24310900	0.000591128	pELS
-188	+	NR_146310.1|MIR4713HG	38.9623	chr15	51037201	51037300	0.000677031	none
1104	-	NR_110868.1|LOC101929767	37.5618	chr17	43169201	43169300	2.55473e-05	pELS
1004	-	NR_110868.1|LOC101929767	54.8914	chr17	43169301	43169400	1.17153e-12	none
-13	-	NM_024877.4|CNTD2	-36.1923	chr19	40226701	40226800	3.33435e-06	PLS
-13398	+	NR_110724.1|LINC01480	41.642	chr19	41522001	41522100	2.97827e-08	PLS
7751	-	NM_198478.3|NKPD1	41.7962	chr19	45152301	45152400	1.165e-05	DNase-H3K4me3
-3083	+	NM_031485.4|GRWD1	36.1905	chr19	48442801	48442900	0.00235575	DNase-H3K4me3
1464	-	NM_021784.4|FOXA2	40.6782	chr20	22582901	22583000	5.74489e-05	none
0	-	NM_001317075.1|BLCAP	37.4607	chr20	37520301	37520400	4.87617e-05	PLS
-4956	+	NM_181833.2|NF2	35.1916	chr22	29598501	29598600	0.00533222	none
-89	+	NM_017776.2|KRBOX4	36.9658	chrX	46447001	46447100	0.000224818	PLS
0	+	NM_006743.5|RBM3	36.6333	chrX	48574401	48574500	9.4561e-10	PLS
-315	-	NM_001029896.2|WDR45	37.7186	chrX	49080201	49080300	6.96283e-06	PLS
2441	-	NM_001256790.3|CACNA1F	-37.8489	chrX	49230801	49230900	1.27766e-05	none
-7226	-	NM_001037811.2|HSD17B10	40.9741	chrX	53441601	53441700	0.00027747	dELS
0	-	NM_001243804.2|ZC4H2	40.3349	chrX	65034701	65034800	8.35573e-06	PLS
0	-	NM_001170650.1|LAS1L	40.6957	chrX	65534801	65534900	0.000738835	PLS
0	-	NM_001256186.1|SNX12	52.0651	chrX	71068401	71068500	1.57232e-24	PLS
-54	-	NM_001256186.1|SNX12	35.0952	chrX	71068501	71068600	0.00632384	PLS
13	-	NM_001012977.3|PABPC1L2A	44.9236	chrX	73079401	73079500	3.63018e-12	none
140	-	NM_021992.3|TMSB15A	35.2978	chrX	102516501	102516600	6.05439e-05	pELS
-43	+	NM_001142528.2|BHLHB9	45.0681	chrX	102720601	102720700	0.000601457	PLS
861	-	NM_005634.2|SOX3	-37.1984	chrX	140504101	140504200	9.97678e-15	pELS
391	+	NM_001324276.2|CXorf40A	-40.2778	chrX	149541401	149541500	0.000234561	pELS
393	-	NM_032508.4|TMEM185A	-44.1311	chrX	149631301	149631400	1.33106e-07	pELS
-90	-	NM_001174092.2|TMEM185A	35.9305	chrX	149632001	149632100	0.000224818	none
363	+	NR_131982.1|LOC105373383	-47.1303	chrX	153599701	153599800	2.63732e-06	pELS
463	+	NR_131982.1|LOC105373383	-38.277	chrX	153599801	153599900	0.00310157	pELS
0	-	NM_001366978.1|PNCK	51.461	chrX	153673601	153673700	2.11588e-08	PLS
-77	+	NM_001303624.2|RPL10	-43.0392	chrX	154398201	154398300	4.49616e-06	PLS
